# Supplementary material for: De novo assembly of Iron-Heart Cunninghamia lanceolata transcriptome and EST-SSR marker development for genetic diversity analysis
Source: PLoS One. 2023 Nov 2;18(11):e0293245. doi: 10.1371/journal.pone.0293245 (PMC10621985; doi:10.1371/journal.pone.0293245)
Supplement: S1 Table — (XLSX) [file pone.0293245.s001.xlsx]

## Sheet: Sheet1
Table S1. The percentage of SSR repeat motif type in Iron-Heart C.lanceolata transcriptome
Repeat type	Repeat motif type	Number	Proportion1(%)	Proportion2(%)
MNRs	A/T	11577	66.68	98.81
	C/G	140	0.81	1.19
DNRs	AC/GT	507	2.92	21.66
	AG/CT	873	5.03	37.29
	AT/TA	960	5.53	41.01
	CG/CG	1	0.01	0.04
TNRs	AAC/GTT	195	1.12	6.59
	AAG/CTT	740	4.26	25.03
	AAT/AAT	301	1.73	10.18
	ACC/GGT	207	1.19	7
	ACG/CGT	30	0.17	1.01
	ACT/AGT	36	0.21	1.22
	AGC/GCT	423	2.44	14.31
	AGG/CCT	474	2.73	16.03
	ATC/GAT	433	2.49	14.64
	CCG/CGG	118	0.68	3.99
TTNRs	AAAC/GTTT	13	0.07	7.22
	AAAG/CTTT	25	0.14	13.89
	AAAT/ATTT	35	0.2	19.44
	AAGC/GCTT	2	0.01	1.11
	AAGG/CCTT	23	0.13	12.78
	AATC/GATT	7	0.04	3.89
	AATT/AATT	3	0.02	1.67
	ACAT/ATGT	1	0.01	0.56
	ACCT/AGGT	7	0.04	3.89
	AGAT/ATCT	16	0.09	8.89
	AGCC/GGCT	1	0.01	0.56
	AGCT/AGCT	4	0.02	2.22
	AGGC/GCCT	13	0.07	7.22
	ATGC/GCAT	1	0.01	0.56
	ATTC/GAAT	29	0.17	16.11
TTNRs	AAAAT/ATTTT	2	0.01	5.71
	AAAGT/ACTTT	1	0.01	2.86
	AACTG/CTGTT	2	0.01	5.71
	AAGAG/CTCTT	10	0.06	28.57
	AAGCC/GGCTT	1	0.01	2.86
	AATGG/CCATT	3	0.02	8.57
	AATTC/GAATT	4	0.02	11.43
	ACACT/AGTGT	1	0.01	2.86
	ACGAT/ATCGT	1	0.01	2.86
	ACGGG/CCCGT	5	0.03	14.29
	AGAGC/GCTCT	2	0.01	5.71
	AGAGG/CCTCT	1	0.01	2.86
	AGATC/GATCT	1	0.01	2.86
	ATCCC/GGGAT	1	0.01	2.86
HXNRs	AAAAGG/CCTTTT	4	0.02	3.03
	AAAGGC/GCCTTT	1	0.01	0.76
	AACACC/GGTGTT	3	0.02	2.27
	AACCAG/CTGGTT	3	0.02	2.27
	AACCTC/GAGGTT	3	0.02	2.27
	AACGGC/GCCGTT	10	0.06	7.58
	AACGGG/CCCGTT	1	0.01	0.76
	AACTCC/GGAGTT	11	0.06	8.33
	AAGAGC/GCTCTT	1	0.01	0.76
	AAGAGG/CCTCTT	20	0.12	15.15
	AAGATG/CATCTT	2	0.01	1.52
	AAGGAG/CTCCTT	4	0.02	3.03
	AAGGGG/CCCCTT	1	0.01	0.76
	AAGGTG/CACCTT	4	0.02	3.03
	AAGTGG/CCACTT	7	0.04	5.3
	AATCTC/GAGATT	2	0.01	1.52
	AATTCC/GGAATT	1	0.01	0.76
	ACCCGC/GCGGGT	2	0.01	1.52
	ACCCTC/GAGGGT	1	0.01	0.76
	ACCTCC/GGAGGT	10	0.06	7.58
	ACGCCC/GGGCGT	3	0.02	2.27
	ACTGCC/GGCAGT	1	0.01	0.76
	AGAGGC/GCCTCT	18	0.1	13.64
	AGATGG/CCATCT	2	0.01	1.52
	AGCAGG/CCTGCT	6	0.03	4.55
	AGCCCC/GGGGCT	1	0.01	0.76
	AGGCTG/CAGCCT	1	0.01	0.76
	AGGGGC/GCCCCT	2	0.01	1.52
	ATCCTC/GAGGAT	4	0.02	3.03
	ATGGGC/GCCCAT	3	0.02	2.27
Note:Proportion1(%) represented the percentage of the number of repeat motif in the number of repeating types； Proportion2 (%) represented the ratio of the number of repeat motif to the total number of SSRs
