# Supplementary material for: De novo assembly of Iron-Heart Cunninghamia lanceolata transcriptome and EST-SSR marker development for genetic diversity analysis
Source: PLoS One. 2023 Nov 2;18(11):e0293245. doi: 10.1371/journal.pone.0293245 (PMC10621985; doi:10.1371/journal.pone.0293245)
Supplement: S2 Table — (XLSX) [file pone.0293245.s002.xlsx]

## Sheet: Sheet1
Table S2. The number of the different motif length in 5 motif type in Iron-Heart C.lanceolata transcriptome
Motif length	DNRs	TNRs	TTNRs	RTNRS	HXNRs
12	1081	-	-	-	-
13	-	-	-	-	-
14	390	-	-	-	-
15	-	1751	-	-	-
16	252	-	-	-	-
17	-	-	-	-	-
18	126	662	-	-	-
19	-	-	-	-	-
20	70	-	118	-	-
21	-	288	-	-	-
22	51	-	-	-	-
23	-	-	-	-	-
24	80	161	44	-	-
25	-	-	-	34	-
26	45	-	-	-	-
27	-	33	-	-	-
28	52	-	2	-	-
29	-	-	-	-	-
30	24	28	-	-	70
31	-	-	-	-	-
32	38	-	1	-	-
33	-	16	-	-	-
34	22	-	-	-	-
35	-	-	-	-	-
36	13	12	6	-	43
37	-	-	-	-	-
38	18	-	-	-	-
39	-	2	-	-	-
40	27	-	-	-	-
41	-	-	-	-	-
42	12	2	-	-	11
43	-	-	-	-	-
44	17	-	-	-	-
45	-	-	-	-	-
46	11	-	-	-	-
47	-	-	-	-	-
48	3	-	1	-	4
49	-	-	-	-	-
50	2	-	-	-	-
51	-	-	-	-	-
52	5	-	1	-	-
53	-	-	-	-	-
54	1	-	-	-	4
55	-	-	-	1	-
56	-	-	1	-	-
57	-	1	-	-	-
58	-	-	-	-	-
59	-	-	-	-	-
60	-	-	1	-	-
62	-	-	-	-	-
63	-	1	-	-	-
64	-	-	1	-	-
65	-	-	-	-	-
68	-	-	1	-	-
69	-	-	-	-	-
71	-	-	-	-	-
72	-	-	1	-	-
73	-	-	-	-	-
74	-	-	-	-	-
75	1	-	-	-	-
76	-	-	1	-	-
80	-	-	1	-	-
	2341	2957	180	35	132
