# Supplementary material for: De novo assembly of Iron-Heart Cunninghamia lanceolata transcriptome and EST-SSR marker development for genetic diversity analysis
Source: PLoS One. 2023 Nov 2;18(11):e0293245. doi: 10.1371/journal.pone.0293245 (PMC10621985; doi:10.1371/journal.pone.0293245)
Supplement: S3 Table — (XLSX) [file pone.0293245.s003.xlsx]

## Sheet: Sheet1
Table S3. The information of the 15 EST-SSRs and the genetic parameters in 32 samples
Locus	Forward primer	Reverse primer	Repeat motif	Na	Ne	I	Ho	He
IHSSR01	TCAAGAAAGGAAGGGAAACAA	TCTCACTGACCTCACTTGCC	(GA)6	2	1.788	0.619	0.722	0.431
IHSSR02	TTTTGGACCCTTCCTGTGAC	CTCTGGTTACACCCTGGCAT	(AT)6	2	1.889	0.625	0.181	0.377
IHSSR03	TTGCATGCTCAGGCTATGAC	GGTTTGTGAAGAGGGCAAAA	(AAC)6	3	1.861	0.689	0.228	0.426
IHSSR04	CTGGGTGTGGAGCTTACCAT	GACAGCAGAAGACGACCCTC	(GAC)5	2	1.682	0.61	0.492	0.379
IHSSR05	CTCCATTCTGGTTAGGGCAA	ATTTGCATGCTTATGTGCCA	(TCT)5	2	1.256	0.3	0.167	0.185
IHSSR06	GAGCCTTGATCATCTTCCCA	GGGTTGGGAAATCCAATCTT	(GAA)5	2	1.219	0.213	0.033	0.131
IHSSR07	ATTGGCTTTGGGCCTACTCT	CCAAATGTTGAAGCCGTTTT	(TCC)5	1	1.128	0.15	0.111	0.093
IHSSR08	GGGAACAATGCTCTCCAAAA	AATGTTGATGGCCAAAGGAG	(TCC)5	2	1.608	0.514	0.156	0.293
IHSSR09	CAGCATTGGAAGCTGAAACA	AGGATTCGATTGCATAACGC	(CTT)7	3	2.358	0.907	0.542	0.543
IHSSR10	AAGGAGGCAAAGCACGAGTA	CTGGATTTCCTCCTGATCCA	(AAAT)5	3	1.576	0.491	0.278	0.259
IHSSR11	TCTCCCAACACAACTAGCCC	CCTCCAGGTCAGATGAGAGC	(TCTT)5	3	2.489	0.891	0.528	0.491
IHSSR12	ACGCAATAAACTTGGGCATC	TCGGGCTAATTTGCCATTAC	(TGAT)5	2	1.354	0.353	0.097	0.217
IHSSR13	AAACAATTGTATTTCCGGCG	GGCCAAATTAAGTTGCAGGA	(TTCA)5	3	1.736	0.632	0.224	0.359
IHSSR14	TGTGTTTTTGGACGTTTCAGA	TGAATGAAGGAATGAATGAATGA	(TTGGAG)5	2	1.798	0.541	0.475	0.326
IHSSR15	GGCGTGGGACAATTTTACAT	TTCAGCCATGACGTTCAAAA	(TG)12	3	2.851	0.954	0.286	0.518
Average				2	1.773	0.566	0.301	0.335
