# Supplementary material for: De novo assembly of Iron-Heart Cunninghamia lanceolata transcriptome and EST-SSR marker development for genetic diversity analysis
Source: PLoS One. 2023 Nov 2;18(11):e0293245. doi: 10.1371/journal.pone.0293245 (PMC10621985; doi:10.1371/journal.pone.0293245)
Supplement: S1 Data — (XLSX) [file pone.0293245.s005.xlsx]

## Sheet: Sheet1
query	eggNOG_OGs	max_annot_lvl	COG_category	Description
TRINITY_DN10004_c0_g1	COG2801@1|root,KOG0017@2759|Eukaryota,37YFP@33090|Viridiplantae,3GNDT@35493|Streptophyta	35493|Streptophyta	L	Zinc knuckle
TRINITY_DN10004_c1_g1	COG2801@1|root,KOG0017@2759|Eukaryota,37M1D@33090|Viridiplantae,3GCV5@35493|Streptophyta	3641.EOY16836|-	O	DNA RNA polymerases superfamily protein
TRINITY_DN10051_c0_g1	2CP1W@1|root,2S422@2759|Eukaryota,37WHP@33090|Viridiplantae,3GKXP@35493|Streptophyta	35493|Streptophyta	-	-
TRINITY_DN10150_c1_g1	COG2801@1|root,KOG0017@2759|Eukaryota,37SNQ@33090|Viridiplantae	33090|Viridiplantae	L	spliceosomal complex assembly
TRINITY_DN10165_c0_g1	2BVF6@1|root,2S276@2759|Eukaryota,37VJR@33090|Viridiplantae,3GJFT@35493|Streptophyta	35493|Streptophyta	S	BEST Arabidopsis thaliana protein match is
TRINITY_DN10191_c0_g1	2CG92@1|root,2RY4K@2759|Eukaryota,37UAM@33090|Viridiplantae,3GIHG@35493|Streptophyta,3I0PI@3699|Brassicales	35493|Streptophyta	-	-
TRINITY_DN10198_c0_g1	2BM9X@1|root,2S1KE@2759|Eukaryota,37VKX@33090|Viridiplantae,3GJWR@35493|Streptophyta,4JQNV@91835|fabids	35493|Streptophyta	-	-
TRINITY_DN10238_c0_g1	2CSYH@1|root,2S4AK@2759|Eukaryota,37W4B@33090|Viridiplantae,3GKEI@35493|Streptophyta,44TEY@71274|asterids	35493|Streptophyta	S	Protein GLUTAMINE DUMPER
TRINITY_DN10281_c0_g1	2B2KZ@1|root,2S0D0@2759|Eukaryota,37UW4@33090|Viridiplantae,3GJW9@35493|Streptophyta	35493|Streptophyta	-	-
TRINITY_DN10302_c0_g1	29UHG@1|root,2RXIP@2759|Eukaryota,37WPD@33090|Viridiplantae	33090|Viridiplantae	-	-
TRINITY_DN10311_c0_g1	2C641@1|root,2S7IE@2759|Eukaryota,37X4I@33090|Viridiplantae,3GKRQ@35493|Streptophyta	35493|Streptophyta	-	-
TRINITY_DN10327_c0_g1	2AK3B@1|root,2RZ8J@2759|Eukaryota,37UIJ@33090|Viridiplantae,3GIR1@35493|Streptophyta,3HTXJ@3699|Brassicales	35493|Streptophyta	-	-
TRINITY_DN10423_c0_g1	COG2801@1|root,KOG0017@2759|Eukaryota,37W17@33090|Viridiplantae,3GKEC@35493|Streptophyta	35493|Streptophyta	L	transposition, RNA-mediated
TRINITY_DN10436_c0_g1	KOG1829@1|root,KOG1829@2759|Eukaryota,37IZ2@33090|Viridiplantae,3GEQS@35493|Streptophyta	35493|Streptophyta	T	isoform X1
TRINITY_DN10473_c0_g1	COG2940@1|root,KOG2084@2759|Eukaryota,381X4@33090|Viridiplantae	33090|Viridiplantae	S	methyltransferase activity
TRINITY_DN10488_c0_g1	29I6F@1|root,2RRDG@2759|Eukaryota,37QGC@33090|Viridiplantae,3G7YI@35493|Streptophyta,44JHK@71274|asterids	35493|Streptophyta	-	-
TRINITY_DN10557_c0_g1	29VA8@1|root,2RXKH@2759|Eukaryota,37UPG@33090|Viridiplantae,3GHWP@35493|Streptophyta	35493|Streptophyta	-	-
TRINITY_DN10567_c0_g1	2CME5@1|root,2S3XV@2759|Eukaryota,37VZA@33090|Viridiplantae,3GK1P@35493|Streptophyta,3M123@4447|Liliopsida	35493|Streptophyta	-	-
TRINITY_DN10609_c0_g1	2CZ24@1|root,2S7YJ@2759|Eukaryota,37WTQ@33090|Viridiplantae,3GKZK@35493|Streptophyta,44M75@71274|asterids	35493|Streptophyta	S	isoform X1
TRINITY_DN10612_c0_g1	29UPJ@1|root,2RXJ5@2759|Eukaryota,37TVX@33090|Viridiplantae,3GHV7@35493|Streptophyta,3KVRX@4447|Liliopsida	35493|Streptophyta	-	-
TRINITY_DN10647_c0_g1	28HPP@1|root,2QQ14@2759|Eukaryota,37K8K@33090|Viridiplantae,3GEX6@35493|Streptophyta	35493|Streptophyta	-	-
TRINITY_DN10692_c0_g1	COG5032@1|root,KOG0889@2759|Eukaryota,37KZ4@33090|Viridiplantae,3GEXY@35493|Streptophyta,4JJF8@91835|fabids	35493|Streptophyta	BDLT	Belongs to the PI3 PI4-kinase family
TRINITY_DN10713_c0_g1	28PAW@1|root,2QSH2@2759|Eukaryota,37TFT@33090|Viridiplantae,3GFJQ@35493|Streptophyta,44HVV@71274|asterids	35493|Streptophyta	-	-
TRINITY_DN10715_c0_g1	2E02S@1|root,2S7II@2759|Eukaryota,37WQZ@33090|Viridiplantae,3GM30@35493|Streptophyta,44M91@71274|asterids	35493|Streptophyta	-	-
TRINITY_DN10745_c0_g1	28KMQ@1|root,2QT34@2759|Eukaryota,37MHP@33090|Viridiplantae,3GBA6@35493|Streptophyta	35493|Streptophyta	-	-
TRINITY_DN10805_c0_g1	2BKF1@1|root,2S1II@2759|Eukaryota,37VKJ@33090|Viridiplantae,3GJMA@35493|Streptophyta,4JQ6J@91835|fabids	35493|Streptophyta	-	-
TRINITY_DN10811_c1_g1	COG2801@1|root,KOG0017@2759|Eukaryota,381F1@33090|Viridiplantae,3GQSP@35493|Streptophyta	35493|Streptophyta	L	zinc finger
TRINITY_DN10858_c0_g1	COG2801@1|root,KOG0017@2759|Eukaryota,380RY@33090|Viridiplantae	33090|Viridiplantae	L	transposition, RNA-mediated
TRINITY_DN10871_c0_g1	2CC30@1|root,2S432@2759|Eukaryota,37W6U@33090|Viridiplantae,3GKAW@35493|Streptophyta	35493|Streptophyta	-	-
TRINITY_DN10887_c1_g1	COG2801@1|root,KOG0017@2759|Eukaryota,382E1@33090|Viridiplantae,3GR9Q@35493|Streptophyta	35493|Streptophyta	L	transposition, RNA-mediated
TRINITY_DN10991_c0_g1	KOG4210@1|root,KOG4210@2759|Eukaryota,37U9I@33090|Viridiplantae,3GIY3@35493|Streptophyta	35493|Streptophyta	K	RNA binding
TRINITY_DN11012_c0_g2	2CXZ2@1|root,2S0UX@2759|Eukaryota,37UT6@33090|Viridiplantae,3GJ8U@35493|Streptophyta,44TI5@71274|asterids	35493|Streptophyta	-	-
TRINITY_DN11017_c0_g2	2BKCE@1|root,2S1IB@2759|Eukaryota,37VDP@33090|Viridiplantae,3GJMI@35493|Streptophyta	35493|Streptophyta	-	-
TRINITY_DN11083_c0_g1	2CMC6@1|root,2QPY4@2759|Eukaryota,37RSZ@33090|Viridiplantae,3GEHW@35493|Streptophyta,3M07D@4447|Liliopsida	35493|Streptophyta	-	-
TRINITY_DN11091_c0_g1	2CEGX@1|root,2S122@2759|Eukaryota,37VCZ@33090|Viridiplantae,3GJJE@35493|Streptophyta	35493|Streptophyta	S	zinc finger (C2H2 type) family protein
TRINITY_DN11109_c0_g1	2ASEV@1|root,2RZPM@2759|Eukaryota,37UPI@33090|Viridiplantae,3GIAX@35493|Streptophyta	35493|Streptophyta	-	-
TRINITY_DN11116_c0_g1	2B2KZ@1|root,2S0D0@2759|Eukaryota,37UW4@33090|Viridiplantae,3GJW9@35493|Streptophyta	35493|Streptophyta	-	-
TRINITY_DN11119_c0_g1	2CY1E@1|root,2S1AR@2759|Eukaryota,37V78@33090|Viridiplantae,3GJ50@35493|Streptophyta	35493|Streptophyta	-	-
TRINITY_DN11170_c0_g1	2E10Z@1|root,2S8DQ@2759|Eukaryota,37WWT@33090|Viridiplantae	33090|Viridiplantae	-	-
TRINITY_DN11206_c0_g1	296BD@1|root,2RDA7@2759|Eukaryota,37PFV@33090|Viridiplantae,3G88P@35493|Streptophyta,4JNJQ@91835|fabids	35493|Streptophyta	S	breast cancer carboxy-terminal domain
TRINITY_DN11219_c0_g1	2CU89@1|root,2S4DD@2759|Eukaryota,37VXK@33090|Viridiplantae,3GJDY@35493|Streptophyta	35493|Streptophyta	-	-
TRINITY_DN11223_c0_g1	2BQ8T@1|root,2SCCC@2759|Eukaryota,388KA@33090|Viridiplantae,3GY4I@35493|Streptophyta	35493|Streptophyta	-	-
TRINITY_DN11270_c0_g1	2BW0D@1|root,2S3MJ@2759|Eukaryota,37W0A@33090|Viridiplantae,3GK9K@35493|Streptophyta,3M0WC@4447|Liliopsida	35493|Streptophyta	-	-
TRINITY_DN11297_c0_g1	COG4646@1|root,2QV9V@2759|Eukaryota,37QMD@33090|Viridiplantae,3GF7I@35493|Streptophyta	35493|Streptophyta	KL	Protein downstream neighbor of
TRINITY_DN11349_c0_g1	28N6N@1|root,2QURY@2759|Eukaryota,37Q6N@33090|Viridiplantae,3G7KQ@35493|Streptophyta	35493|Streptophyta	-	-
TRINITY_DN11384_c0_g1	28HZS@1|root,2QQAK@2759|Eukaryota,37K94@33090|Viridiplantae,3GBH7@35493|Streptophyta	35493|Streptophyta	-	-
TRINITY_DN11424_c0_g1	2C04Y@1|root,2QQTD@2759|Eukaryota,37HI8@33090|Viridiplantae,3GANZ@35493|Streptophyta	35493|Streptophyta	-	-
TRINITY_DN11444_c0_g1	2DK72@1|root,2S629@2759|Eukaryota,37W7H@33090|Viridiplantae,3GK5Q@35493|Streptophyta,3M150@4447|Liliopsida	35493|Streptophyta	-	-
TRINITY_DN11451_c0_g1	2E11A@1|root,2S8E0@2759|Eukaryota,37WT0@33090|Viridiplantae,3GM5B@35493|Streptophyta,4JR3B@91835|fabids	35493|Streptophyta	-	-
TRINITY_DN11452_c0_g1	28KUR@1|root,2QTB2@2759|Eukaryota,37T0Q@33090|Viridiplantae,3G7Z1@35493|Streptophyta,3HW7I@3699|Brassicales	35493|Streptophyta	S	BEST Arabidopsis thaliana protein match is
TRINITY_DN11498_c0_g1	2CNWD@1|root,2QYBW@2759|Eukaryota,37T2G@33090|Viridiplantae,3GFIR@35493|Streptophyta	35493|Streptophyta	-	-
TRINITY_DN11511_c0_g1	28HHB@1|root,2QPV8@2759|Eukaryota,37JBW@33090|Viridiplantae,3GF2D@35493|Streptophyta,4JJKS@91835|fabids	35493|Streptophyta	S	RNA-binding protein
TRINITY_DN11516_c0_g1	28HIU@1|root,2QPWP@2759|Eukaryota,37I7X@33090|Viridiplantae,3G96S@35493|Streptophyta	35493|Streptophyta	-	-
TRINITY_DN11562_c0_g1	2CHSZ@1|root,2QSKP@2759|Eukaryota,37RCV@33090|Viridiplantae,3GGRH@35493|Streptophyta	35493|Streptophyta	-	-
TRINITY_DN1156_c0_g1	KOG1075@1|root,KOG1075@2759|Eukaryota,3804B@33090|Viridiplantae,3GQV2@35493|Streptophyta	35493|Streptophyta	S	Ribonuclease H protein
TRINITY_DN11576_c0_g1	2BS7P@1|root,2S1Y2@2759|Eukaryota,37VFR@33090|Viridiplantae,3GJQQ@35493|Streptophyta,4JQPH@91835|fabids	35493|Streptophyta	-	-
TRINITY_DN11605_c0_g1	2DK72@1|root,2S629@2759|Eukaryota,37W7H@33090|Viridiplantae,3GK5Q@35493|Streptophyta,3M150@4447|Liliopsida	35493|Streptophyta	-	-
TRINITY_DN11613_c0_g1	2CKTN@1|root,2S3WD@2759|Eukaryota,37VZ0@33090|Viridiplantae,3GK5J@35493|Streptophyta,3M119@4447|Liliopsida,3IIQU@38820|Poales	35493|Streptophyta	-	-
TRINITY_DN11653_c0_g1	2CGME@1|root,2S3M8@2759|Eukaryota,37W05@33090|Viridiplantae,3GK3S@35493|Streptophyta	35493|Streptophyta	-	-
TRINITY_DN11677_c0_g1	2CN9F@1|root,2QUNB@2759|Eukaryota,37K3Q@33090|Viridiplantae,3G86P@35493|Streptophyta	35493|Streptophyta	S	Calcium-binding EF-hand family protein
TRINITY_DN11697_c0_g1	KOG2800@1|root,KOG2800@2759|Eukaryota,37ME3@33090|Viridiplantae,3GF2V@35493|Streptophyta	35493|Streptophyta	S	UPF0565 protein C2orf69 homolog
TRINITY_DN11700_c0_g1	2CU6P@1|root,2RJJK@2759|Eukaryota,37T0A@33090|Viridiplantae,3GFI7@35493|Streptophyta,3M9H1@4447|Liliopsida,3IQMS@38820|Poales	35493|Streptophyta	S	hAT family C-terminal dimerisation region
TRINITY_DN11703_c0_g1	KOG0154@1|root,KOG0154@2759|Eukaryota,37PPX@33090|Viridiplantae,3GCPA@35493|Streptophyta	35493|Streptophyta	S	protein transport
TRINITY_DN11718_c0_g1	28MM9@1|root,2QU51@2759|Eukaryota,37N89@33090|Viridiplantae,3G9EE@35493|Streptophyta	35493|Streptophyta	S	Flocculation protein FLO11-like
TRINITY_DN11724_c0_g1	28KND@1|root,2QT41@2759|Eukaryota,37IJ6@33090|Viridiplantae,3G7AQ@35493|Streptophyta	35493|Streptophyta	-	-
TRINITY_DN11731_c0_g1	2AWBH@1|root,2RZ7Q@2759|Eukaryota,37UFA@33090|Viridiplantae,3GIJ4@35493|Streptophyta,4JPDN@91835|fabids	35493|Streptophyta	S	protein At4g08330, chloroplastic-like
TRINITY_DN11735_c0_g1	28R2B@1|root,2QXRC@2759|Eukaryota,37NQV@33090|Viridiplantae,3GAZI@35493|Streptophyta	35493|Streptophyta	-	-
TRINITY_DN11737_c0_g1	2CJMT@1|root,2QVN6@2759|Eukaryota,37QCQ@33090|Viridiplantae,3GGPX@35493|Streptophyta,4JHGN@91835|fabids	35493|Streptophyta	-	-
TRINITY_DN11788_c0_g1	2BVF6@1|root,2S276@2759|Eukaryota,37VJR@33090|Viridiplantae,3GJFT@35493|Streptophyta,4JQA4@91835|fabids	35493|Streptophyta	S	BEST Arabidopsis thaliana protein match is
TRINITY_DN1184_c0_g1	COG2801@1|root,KOG0017@2759|Eukaryota,37NRU@33090|Viridiplantae	33090|Viridiplantae	Q	microtubule motor activity
TRINITY_DN11888_c0_g1	2D09G@1|root,2S4T9@2759|Eukaryota,380ZY@33090|Viridiplantae	33090|Viridiplantae	-	-
TRINITY_DN11899_c0_g1	28NKN@1|root,2QV6E@2759|Eukaryota,37R9P@33090|Viridiplantae,3G7D1@35493|Streptophyta,44G1G@71274|asterids	35493|Streptophyta	-	-
TRINITY_DN11910_c0_g1	2C4BW@1|root,2RYSF@2759|Eukaryota,37UCT@33090|Viridiplantae,3GIGF@35493|Streptophyta,44JV9@71274|asterids	35493|Streptophyta	-	-
TRINITY_DN11922_c0_g1	28MZK@1|root,2QUIG@2759|Eukaryota,37U91@33090|Viridiplantae,3GHHF@35493|Streptophyta,3HWKB@3699|Brassicales	35493|Streptophyta	-	-
TRINITY_DN11930_c0_g1	2ANFZ@1|root,2RZEA@2759|Eukaryota,37UGS@33090|Viridiplantae,3GIR2@35493|Streptophyta	35493|Streptophyta	-	-
TRINITY_DN11998_c0_g1	2AMDC@1|root,2RZBT@2759|Eukaryota,37UHG@33090|Viridiplantae,3GJ28@35493|Streptophyta	35493|Streptophyta	-	-
TRINITY_DN12002_c0_g1	COG0794@1|root,2RC4K@2759|Eukaryota,37J03@33090|Viridiplantae,3GEVW@35493|Streptophyta,3KUPW@4447|Liliopsida	35493|Streptophyta	M	arabinose-5-phosphate isomerase activity
TRINITY_DN12006_c0_g1	2CMZI@1|root,2QSXW@2759|Eukaryota,37QYG@33090|Viridiplantae,3G8B2@35493|Streptophyta	35493|Streptophyta	-	-
TRINITY_DN12010_c0_g1	2D1W6@1|root,2S4X1@2759|Eukaryota,37W69@33090|Viridiplantae,3GK88@35493|Streptophyta	35493|Streptophyta	-	-
TRINITY_DN12015_c0_g1	KOG4118@1|root,KOG4118@2759|Eukaryota,37WA2@33090|Viridiplantae,3GK1M@35493|Streptophyta	35493|Streptophyta	S	zinc finger
TRINITY_DN12076_c0_g1	KOG0118@1|root,KOG0118@2759|Eukaryota,37PJD@33090|Viridiplantae,3GAPE@35493|Streptophyta	35493|Streptophyta	A	cleavage and polyadenylation specificity factor subunit
TRINITY_DN12101_c0_g1	2CT59@1|root,2S4B2@2759|Eukaryota,37W4C@33090|Viridiplantae,3GJSN@35493|Streptophyta	35493|Streptophyta	S	selenoprotein
TRINITY_DN12121_c0_g1	2BFA7@1|root,2S16K@2759|Eukaryota,37VEU@33090|Viridiplantae,3GJH8@35493|Streptophyta,4JQEN@91835|fabids	35493|Streptophyta	S	DnaJ Hsp40 cysteine-rich domain superfamily protein
TRINITY_DN12161_c0_g1	2BYC8@1|root,2SA5T@2759|Eukaryota,37WSW@33090|Viridiplantae,3GKYJ@35493|Streptophyta	35493|Streptophyta	-	-
TRINITY_DN12169_c0_g1	2CMND@1|root,2QQZ2@2759|Eukaryota,37KVH@33090|Viridiplantae,3G9P2@35493|Streptophyta,3KR7Y@4447|Liliopsida	35493|Streptophyta	-	-
TRINITY_DN12192_c0_g1	2BWTZ@1|root,2S5QW@2759|Eukaryota,37WAR@33090|Viridiplantae,3GKG7@35493|Streptophyta	35493|Streptophyta	-	-
TRINITY_DN12197_c0_g1	KOG1356@1|root,KOG1356@2759|Eukaryota	2759|Eukaryota	S	histone demethylase activity (H3-K9 specific)
TRINITY_DN12237_c0_g1	2CXK0@1|root,2RY47@2759|Eukaryota,37U6X@33090|Viridiplantae,3GIDA@35493|Streptophyta,4JPES@91835|fabids	35493|Streptophyta	S	Encoded by
TRINITY_DN12253_c0_g1	28K31@1|root,2QSHI@2759|Eukaryota,37MX8@33090|Viridiplantae,3GEV9@35493|Streptophyta	35493|Streptophyta	-	-
TRINITY_DN12258_c0_g1	2AMDC@1|root,2RZBT@2759|Eukaryota,37UHG@33090|Viridiplantae,3GJ28@35493|Streptophyta,3KZU8@4447|Liliopsida	35493|Streptophyta	-	-
TRINITY_DN12262_c0_g1	2C391@1|root,2QPU0@2759|Eukaryota,37Q7V@33090|Viridiplantae,3GBUX@35493|Streptophyta	35493|Streptophyta	-	-
TRINITY_DN12265_c0_g1	28MWR@1|root,2QUF5@2759|Eukaryota,1MAE2@121069|Pythiales	121069|Pythiales	S	function. Source PGD
TRINITY_DN12283_c0_g1	KOG3416@1|root,KOG3416@2759|Eukaryota,37UH5@33090|Viridiplantae,3GJ4Z@35493|Streptophyta,3KZQN@4447|Liliopsida	35493|Streptophyta	S	SOSS complex subunit B homolog
TRINITY_DN12292_c0_g1	2BVPJ@1|root,2S7QI@2759|Eukaryota,37XER@33090|Viridiplantae,3GKD7@35493|Streptophyta,4JR1K@91835|fabids	35493|Streptophyta	-	-
TRINITY_DN1229_c0_g1	COG2801@1|root,KOG0017@2759|Eukaryota,37R6P@33090|Viridiplantae,3G8BW@35493|Streptophyta,4JN0G@91835|fabids	35493|Streptophyta	L	Uncharacterized protein K02A2.6-like
TRINITY_DN122_c0_g1	2CM9Z@1|root,2QPRE@2759|Eukaryota,37M51@33090|Viridiplantae,3GCPS@35493|Streptophyta	35493|Streptophyta	-	-
TRINITY_DN12331_c0_g1	2AHJN@1|root,2RZ2J@2759|Eukaryota,37UMU@33090|Viridiplantae,3GI8P@35493|Streptophyta,44JTB@71274|asterids	35493|Streptophyta	-	-
TRINITY_DN12353_c0_g1	KOG4197@1|root,KOG4197@2759|Eukaryota,37WT8@33090|Viridiplantae,3GKVB@35493|Streptophyta	35493|Streptophyta	S	endonuclease activity
TRINITY_DN12361_c0_g1	28IYK@1|root,2QRAA@2759|Eukaryota,37JI4@33090|Viridiplantae,3GD59@35493|Streptophyta,3KM2T@4447|Liliopsida	35493|Streptophyta	-	-
TRINITY_DN12396_c0_g2	2A4ES@1|root,2RY7D@2759|Eukaryota,37TRS@33090|Viridiplantae,3GIAQ@35493|Streptophyta	35493|Streptophyta	-	-
TRINITY_DN12404_c0_g1	2BYX7@1|root,2SGAJ@2759|Eukaryota,37XRH@33090|Viridiplantae	33090|Viridiplantae	-	-
TRINITY_DN12421_c0_g1	28I99@1|root,2QQJK@2759|Eukaryota,37R6Y@33090|Viridiplantae,3GB5R@35493|Streptophyta	35493|Streptophyta	-	-
TRINITY_DN12424_c0_g1	2AKSF@1|root,2S1XK@2759|Eukaryota,37VJN@33090|Viridiplantae,3GJHT@35493|Streptophyta,3KZXC@4447|Liliopsida	35493|Streptophyta	-	-
TRINITY_DN12429_c0_g1	2BUQV@1|root,2S23Q@2759|Eukaryota,37UPX@33090|Viridiplantae,3GIZE@35493|Streptophyta,3M0CX@4447|Liliopsida	35493|Streptophyta	-	-
TRINITY_DN12450_c0_g1	2A1VX@1|root,2RY1P@2759|Eukaryota,37TW8@33090|Viridiplantae,3GI08@35493|Streptophyta	35493|Streptophyta	S	Ribosomal protein S24e family
TRINITY_DN1250_c0_g1	COG2801@1|root,KOG0017@2759|Eukaryota,37RRH@33090|Viridiplantae	33090|Viridiplantae	I	DNA RNA polymerases superfamily protein
TRINITY_DN12531_c0_g1	28M8S@1|root,2QTRZ@2759|Eukaryota,37NR8@33090|Viridiplantae,3G8V2@35493|Streptophyta	35493|Streptophyta	-	-
TRINITY_DN12594_c0_g1	2A5Q9@1|root,2RYA3@2759|Eukaryota,37U97@33090|Viridiplantae,3GIBP@35493|Streptophyta,3KZNG@4447|Liliopsida	35493|Streptophyta	-	-
TRINITY_DN12678_c0_g1	2DK72@1|root,2S629@2759|Eukaryota,37W7H@33090|Viridiplantae,3GK5Q@35493|Streptophyta,3M150@4447|Liliopsida	35493|Streptophyta	-	-
TRINITY_DN12685_c0_g1	2BEPY@1|root,2S155@2759|Eukaryota,37VTX@33090|Viridiplantae,3GJMV@35493|Streptophyta	35493|Streptophyta	-	-
TRINITY_DN12687_c0_g1	28IAV@1|root,2QQMB@2759|Eukaryota,37N7N@33090|Viridiplantae,3GA2J@35493|Streptophyta	35493|Streptophyta	S	BEST Arabidopsis thaliana protein match is hydroxyproline-rich glycoprotein family protein (TAIR AT3G56590.2)
TRINITY_DN12701_c0_g2	COG0520@1|root,KOG2142@2759|Eukaryota,37S7X@33090|Viridiplantae,3GC6C@35493|Streptophyta	35493|Streptophyta	H	molybdenum cofactor
TRINITY_DN12703_c0_g1	2DZH4@1|root,2S714@2759|Eukaryota,37WNM@33090|Viridiplantae,3GKW7@35493|Streptophyta,3M9BS@4447|Liliopsida,3IU9V@38820|Poales	35493|Streptophyta	S	BEST Arabidopsis thaliana protein match is
TRINITY_DN12725_c0_g1	2CMZP@1|root,2QSYE@2759|Eukaryota,37MH8@33090|Viridiplantae,3GG59@35493|Streptophyta	35493|Streptophyta	-	-
TRINITY_DN12750_c0_g1	28P3X@1|root,2QVQH@2759|Eukaryota,37TFN@33090|Viridiplantae,3GD5B@35493|Streptophyta	35493|Streptophyta	-	-
TRINITY_DN12755_c1_g1	2D0B0@1|root,2S3MK@2759|Eukaryota,37VZN@33090|Viridiplantae,3GKA6@35493|Streptophyta	35493|Streptophyta	-	-
TRINITY_DN12758_c0_g1	COG4886@1|root,KOG0531@2759|Eukaryota,37QAR@33090|Viridiplantae,3G8R7@35493|Streptophyta	35493|Streptophyta	T	Protein phosphatase 1 regulatory subunit
TRINITY_DN12767_c0_g1	2CMEF@1|root,2QQ4J@2759|Eukaryota,37SHH@33090|Viridiplantae,3G8RJ@35493|Streptophyta	35493|Streptophyta	-	-
TRINITY_DN12851_c0_g1	2CHMK@1|root,2S3PK@2759|Eukaryota,37W6R@33090|Viridiplantae,3GPFJ@35493|Streptophyta	35493|Streptophyta	-	-
TRINITY_DN12873_c0_g1	2CNG9@1|root,2QW3V@2759|Eukaryota,37PN7@33090|Viridiplantae,3GCSZ@35493|Streptophyta,4JI4R@91835|fabids	35493|Streptophyta	-	-
TRINITY_DN12900_c0_g1	28NQD@1|root,2QUJ9@2759|Eukaryota,37HNA@33090|Viridiplantae,3GER9@35493|Streptophyta,4JNWQ@91835|fabids	35493|Streptophyta	S	UPF0496 protein
TRINITY_DN12902_c0_g1	2BUGU@1|root,2S239@2759|Eukaryota,37VD8@33090|Viridiplantae,3GJJA@35493|Streptophyta,3I1M0@3699|Brassicales	35493|Streptophyta	S	heavy metal transport detoxification superfamily protein
TRINITY_DN12903_c0_g1	COG2130@1|root,KOG1196@2759|Eukaryota,37W4V@33090|Viridiplantae,3GK0Y@35493|Streptophyta	35493|Streptophyta	S	13-prostaglandin reductase activity
TRINITY_DN12909_c0_g1	2A180@1|root,2RY05@2759|Eukaryota,37U8F@33090|Viridiplantae,3GE0D@35493|Streptophyta	35493|Streptophyta	-	-
TRINITY_DN12940_c0_g1	2CER9@1|root,2RXNV@2759|Eukaryota,37UA3@33090|Viridiplantae,3GI23@35493|Streptophyta,4JNVY@91835|fabids	35493|Streptophyta	-	-
TRINITY_DN12952_c0_g1	2CB2C@1|root,2S39P@2759|Eukaryota,37VA8@33090|Viridiplantae,3GJW6@35493|Streptophyta,4JQM3@91835|fabids	35493|Streptophyta	-	-
TRINITY_DN13000_c0_g1	28PAN@1|root,2QVXZ@2759|Eukaryota,37MA6@33090|Viridiplantae,3GAWM@35493|Streptophyta	35493|Streptophyta	-	-
TRINITY_DN13012_c0_g1	2EJWQ@1|root,2SPYT@2759|Eukaryota,3801E@33090|Viridiplantae,3GPW9@35493|Streptophyta	35493|Streptophyta	-	-
TRINITY_DN13072_c0_g1	28KUR@1|root,2QTB2@2759|Eukaryota,37T0Q@33090|Viridiplantae,3G7Z1@35493|Streptophyta,4JRW5@91835|fabids	35493|Streptophyta	S	BEST Arabidopsis thaliana protein match is
TRINITY_DN13078_c0_g1	28H9E@1|root,2QPN1@2759|Eukaryota,37MZ8@33090|Viridiplantae,3GEM6@35493|Streptophyta,4JHKF@91835|fabids	35493|Streptophyta	-	-
TRINITY_DN13089_c0_g1	28M9R@1|root,2QTT2@2759|Eukaryota,37SYD@33090|Viridiplantae,3GHE3@35493|Streptophyta	35493|Streptophyta	S	XRI1-like
TRINITY_DN13153_c0_g1	28J90@1|root,2QRMN@2759|Eukaryota,37P04@33090|Viridiplantae,3GGKM@35493|Streptophyta,4JMJ8@91835|fabids	35493|Streptophyta	-	-
TRINITY_DN13171_c0_g1	2CXJ1@1|root,2RXY5@2759|Eukaryota,37U3X@33090|Viridiplantae,3GHB2@35493|Streptophyta	35493|Streptophyta	-	-
TRINITY_DN13181_c0_g1	2BKIC@1|root,2S1IR@2759|Eukaryota,37VIG@33090|Viridiplantae,3GJUT@35493|Streptophyta,3M1Q8@4447|Liliopsida	35493|Streptophyta	-	-
TRINITY_DN13195_c0_g1	KOG1525@1|root,KOG1525@2759|Eukaryota,37MAF@33090|Viridiplantae,3GB87@35493|Streptophyta,3KVTZ@4447|Liliopsida	35493|Streptophyta	D	AT hook motif family protein, expressed
TRINITY_DN13213_c0_g1	KOG4210@1|root,KOG4210@2759|Eukaryota,37V8I@33090|Viridiplantae,3GK17@35493|Streptophyta,3M02K@4447|Liliopsida	35493|Streptophyta	K	RNA binding
TRINITY_DN13225_c0_g1	2CXMG@1|root,2RYEM@2759|Eukaryota,37U1C@33090|Viridiplantae,3GI53@35493|Streptophyta,3M46A@4447|Liliopsida	35493|Streptophyta	S	Whole genome shotgun sequence of line PN40024
TRINITY_DN13267_c0_g1	KOG4265@1|root,KOG4265@2759|Eukaryota,37UAK@33090|Viridiplantae,3GI35@35493|Streptophyta,4JNUY@91835|fabids	35493|Streptophyta	O	ubiquitin-protein transferase activity
TRINITY_DN13271_c0_g1	COG2801@1|root,KOG0017@2759|Eukaryota,38DPC@33154|Opisthokonta,3BGB6@33208|Metazoa,3D5G4@33213|Bilateria,41ZUZ@6656|Arthropoda	33208|Metazoa	L	Encoded by
TRINITY_DN13285_c0_g1	28N4V@1|root,2QUQ1@2759|Eukaryota,37RKS@33090|Viridiplantae,3GD9H@35493|Streptophyta,4JQ8W@91835|fabids	35493|Streptophyta	-	-
TRINITY_DN13295_c0_g1	2A4CK@1|root,2RY78@2759|Eukaryota,37UDK@33090|Viridiplantae,3GI4W@35493|Streptophyta,3KXXR@4447|Liliopsida,3IAAN@38820|Poales	35493|Streptophyta	-	-
TRINITY_DN13296_c0_g1	29W3E@1|root,2RXNJ@2759|Eukaryota,37U2C@33090|Viridiplantae,3GI2P@35493|Streptophyta,3HTHV@3699|Brassicales	35493|Streptophyta	-	-
TRINITY_DN13299_c0_g1	28JE5@1|root,2QRT5@2759|Eukaryota,37I9E@33090|Viridiplantae,3GD0J@35493|Streptophyta	35493|Streptophyta	-	-
TRINITY_DN13306_c0_g1	28PG9@1|root,2QW49@2759|Eukaryota,37I4Y@33090|Viridiplantae,3GFZ1@35493|Streptophyta	35493|Streptophyta	-	-
TRINITY_DN13340_c0_g1	28N7N@1|root,2QUSZ@2759|Eukaryota,37NXQ@33090|Viridiplantae,3GGR9@35493|Streptophyta	35493|Streptophyta	-	-
TRINITY_DN13363_c0_g1	KOG0800@1|root,KOG0800@2759|Eukaryota,37N1U@33090|Viridiplantae,3GEMX@35493|Streptophyta	35493|Streptophyta	O	E3 ubiquitin-protein ligase
TRINITY_DN13371_c0_g1	2A60N@1|root,2RYAW@2759|Eukaryota,37U99@33090|Viridiplantae,3GI5K@35493|Streptophyta,4JPSN@91835|fabids	35493|Streptophyta	-	-
TRINITY_DN13403_c0_g1	2CICP@1|root,2S3R7@2759|Eukaryota,37WE3@33090|Viridiplantae,3GKD6@35493|Streptophyta,4JQR4@91835|fabids	35493|Streptophyta	-	-
TRINITY_DN13403_c0_g2	2CICP@1|root,2S3R7@2759|Eukaryota,37WE3@33090|Viridiplantae,3GKD6@35493|Streptophyta	35493|Streptophyta	-	-
TRINITY_DN13404_c0_g1	2C1T8@1|root,2QS5S@2759|Eukaryota,37RUY@33090|Viridiplantae,3GDUE@35493|Streptophyta	35493|Streptophyta	-	-
TRINITY_DN13404_c0_g2	2C1T8@1|root,2QS5S@2759|Eukaryota,37RUY@33090|Viridiplantae,3GDUE@35493|Streptophyta	35493|Streptophyta	-	-
TRINITY_DN13441_c0_g1	2APB0@1|root,2SSQF@2759|Eukaryota,381JS@33090|Viridiplantae,3GK2D@35493|Streptophyta	35493|Streptophyta	-	-
TRINITY_DN13444_c0_g1	29UFF@1|root,2RXIJ@2759|Eukaryota,37UE1@33090|Viridiplantae,3GICI@35493|Streptophyta,44KIS@71274|asterids	35493|Streptophyta	-	-
TRINITY_DN13445_c0_g1	2C0XP@1|root,2S2NI@2759|Eukaryota,37VKN@33090|Viridiplantae,3GJPM@35493|Streptophyta,4JQPY@91835|fabids	35493|Streptophyta	-	-
TRINITY_DN13445_c0_g2	2C0XP@1|root,2S2NI@2759|Eukaryota,37VKN@33090|Viridiplantae,3GJPM@35493|Streptophyta,4JQPY@91835|fabids	35493|Streptophyta	-	-
TRINITY_DN13463_c0_g1	2CMIP@1|root,2QQFG@2759|Eukaryota,37MRM@33090|Viridiplantae,3GDFG@35493|Streptophyta	35493|Streptophyta	S	F-box-like
TRINITY_DN13465_c0_g1	2ARQZ@1|root,2RZMW@2759|Eukaryota,37URU@33090|Viridiplantae,3GJ4Q@35493|Streptophyta	35493|Streptophyta	-	-
TRINITY_DN13475_c0_g1	28JUS@1|root,2QS8S@2759|Eukaryota,37QRN@33090|Viridiplantae,3GE4T@35493|Streptophyta	35493|Streptophyta	-	-
TRINITY_DN13478_c0_g1	2CJ02@1|root,2SB5T@2759|Eukaryota,37X5M@33090|Viridiplantae,3GPEZ@35493|Streptophyta	35493|Streptophyta	-	-
TRINITY_DN13482_c0_g1	COG1088@1|root,KOG0747@2759|Eukaryota,37MYE@33090|Viridiplantae,3GE79@35493|Streptophyta	35493|Streptophyta	G	dTDP-glucose 4,6-dehydratase activity
TRINITY_DN13491_c0_g1	2AF2S@1|root,2RYWW@2759|Eukaryota,37U86@33090|Viridiplantae,3GJ8I@35493|Streptophyta	35493|Streptophyta	S	Transcription factor
TRINITY_DN13511_c0_g1	28HV8@1|root,2QQ67@2759|Eukaryota,37NGN@33090|Viridiplantae,3G8Y3@35493|Streptophyta,3HT60@3699|Brassicales	35493|Streptophyta	-	-
TRINITY_DN13529_c0_g1	2CHPG@1|root,2RZVY@2759|Eukaryota,37UFF@33090|Viridiplantae,3GIKC@35493|Streptophyta,3KZPT@4447|Liliopsida	35493|Streptophyta	-	-
TRINITY_DN13547_c0_g1	28NS5@1|root,2QVC8@2759|Eukaryota,37M9W@33090|Viridiplantae,3G8GV@35493|Streptophyta	35493|Streptophyta	-	-
TRINITY_DN13561_c0_g1	KOG4265@1|root,KOG4265@2759|Eukaryota,37UAK@33090|Viridiplantae,3GI35@35493|Streptophyta	35493|Streptophyta	O	ubiquitin-protein transferase activity
TRINITY_DN13569_c0_g1	28IWS@1|root,2QR8G@2759|Eukaryota,37MPM@33090|Viridiplantae,3GES8@35493|Streptophyta,44B8X@71274|asterids	35493|Streptophyta	-	-
TRINITY_DN13634_c0_g1	28JB9@1|root,2QRQ7@2759|Eukaryota,37IGT@33090|Viridiplantae,3G9M2@35493|Streptophyta,4JKG9@91835|fabids	35493|Streptophyta	-	-
TRINITY_DN13651_c0_g1	2BVXP@1|root,2QTW3@2759|Eukaryota,37MBC@33090|Viridiplantae,3GBBZ@35493|Streptophyta	35493|Streptophyta	-	-
TRINITY_DN13679_c0_g1	28PT9@1|root,2QSB2@2759|Eukaryota,37M9P@33090|Viridiplantae,3GAPR@35493|Streptophyta	35493|Streptophyta	-	-
TRINITY_DN13682_c0_g1	2CN2V@1|root,2QTKW@2759|Eukaryota,37R68@33090|Viridiplantae,3GD3Z@35493|Streptophyta,4JFGR@91835|fabids	35493|Streptophyta	S	Uncharacterized conserved protein (DUF2358)
TRINITY_DN13686_c0_g1	2E25Z@1|root,2S9ED@2759|Eukaryota,37WP6@33090|Viridiplantae,34IKE@3041|Chlorophyta	3041|Chlorophyta	-	-
TRINITY_DN13694_c0_g1	2CTST@1|root,2S4CE@2759|Eukaryota,37W3U@33090|Viridiplantae,3GK6V@35493|Streptophyta	35493|Streptophyta	-	-
TRINITY_DN13700_c0_g1	28PKI@1|root,2QW8M@2759|Eukaryota,37PBR@33090|Viridiplantae,3GEP6@35493|Streptophyta,3KXFY@4447|Liliopsida,3I9J4@38820|Poales	35493|Streptophyta	S	expressed protein
TRINITY_DN13703_c0_g1	2CTTP@1|root,2S4CH@2759|Eukaryota,37W1W@33090|Viridiplantae,3GKDK@35493|Streptophyta	35493|Streptophyta	-	-
TRINITY_DN13710_c0_g1	2C2SU@1|root,2QQT0@2759|Eukaryota,37QMH@33090|Viridiplantae,3GBM5@35493|Streptophyta,3KWAP@4447|Liliopsida	35493|Streptophyta	-	-
TRINITY_DN13723_c0_g1	2A9GF@1|root,2RYIJ@2759|Eukaryota,37U79@33090|Viridiplantae,3GI6Z@35493|Streptophyta	35493|Streptophyta	-	-
TRINITY_DN13739_c0_g1	2CM7D@1|root,2QPII@2759|Eukaryota,37JGP@33090|Viridiplantae,3GA37@35493|Streptophyta,4JMN6@91835|fabids	35493|Streptophyta	-	-
TRINITY_DN13751_c0_g1	2CYNH@1|root,2S5BK@2759|Eukaryota,37XCZ@33090|Viridiplantae	33090|Viridiplantae	-	-
TRINITY_DN13817_c0_g1	28PIH@1|root,2QW6M@2759|Eukaryota,37Q8C@33090|Viridiplantae,3GAX0@35493|Streptophyta,3KQQC@4447|Liliopsida	35493|Streptophyta	-	-
TRINITY_DN13818_c0_g1	2CMYK@1|root,2QST0@2759|Eukaryota,37RDM@33090|Viridiplantae,3G9GQ@35493|Streptophyta	35493|Streptophyta	-	-
TRINITY_DN13825_c0_g1	28PB3@1|root,2QVYF@2759|Eukaryota,37K8D@33090|Viridiplantae,3GE60@35493|Streptophyta	35493|Streptophyta	S	WD40 repeats
TRINITY_DN13879_c0_g1	2CYBA@1|root,2S4NQ@2759|Eukaryota,37W8Z@33090|Viridiplantae,3GK9F@35493|Streptophyta,4JQJT@91835|fabids	35493|Streptophyta	-	-
TRINITY_DN13884_c0_g1	2CASP@1|root,2QQE1@2759|Eukaryota,37QKS@33090|Viridiplantae,3GD65@35493|Streptophyta	35493|Streptophyta	S	Acetyltransferase (GNAT) domain
TRINITY_DN13919_c0_g1	KOG3450@1|root,KOG3450@2759|Eukaryota,37VPY@33090|Viridiplantae,3GJGA@35493|Streptophyta,4JU44@91835|fabids	35493|Streptophyta	S	Huntingtin-interacting protein
TRINITY_DN13921_c0_g1	2ATN8@1|root,2RZSB@2759|Eukaryota,37UZS@33090|Viridiplantae,3GIST@35493|Streptophyta	35493|Streptophyta	-	-
TRINITY_DN13934_c0_g1	28M72@1|root,2QTQ1@2759|Eukaryota,37S2M@33090|Viridiplantae,3G8D9@35493|Streptophyta,3KSMQ@4447|Liliopsida	35493|Streptophyta	-	-
TRINITY_DN13944_c0_g1	28J5E@1|root,2QRHK@2759|Eukaryota,37JZE@33090|Viridiplantae,3G96C@35493|Streptophyta	35493|Streptophyta	-	-
TRINITY_DN13946_c0_g1	2BV3S@1|root,2S24E@2759|Eukaryota,37VRP@33090|Viridiplantae,3GJCF@35493|Streptophyta,4JQ8N@91835|fabids	35493|Streptophyta	-	-
TRINITY_DN14005_c0_g1	292RU@1|root,2R9NF@2759|Eukaryota,37SFE@33090|Viridiplantae,3GBZZ@35493|Streptophyta	35493|Streptophyta	-	-
TRINITY_DN14012_c0_g2	2CAZX@1|root,2S1NY@2759|Eukaryota,37VCS@33090|Viridiplantae,3GJBD@35493|Streptophyta,44KJG@71274|asterids	35493|Streptophyta	-	-
TRINITY_DN14063_c0_g1	2E3F0@1|root,2RZ63@2759|Eukaryota,37UUP@33090|Viridiplantae,3GIV6@35493|Streptophyta	35493|Streptophyta	-	-
TRINITY_DN14085_c0_g1	28UF7@1|root,2R15Y@2759|Eukaryota,37IDC@33090|Viridiplantae,3GEE8@35493|Streptophyta,4JI0J@91835|fabids	35493|Streptophyta	-	-
TRINITY_DN14102_c0_g1	2BX2P@1|root,2RPA4@2759|Eukaryota,37RRW@33090|Viridiplantae,3GHIM@35493|Streptophyta,4JNS7@91835|fabids	35493|Streptophyta	-	-
TRINITY_DN14112_c0_g1	2C1DC@1|root,2S2PF@2759|Eukaryota,37V98@33090|Viridiplantae,3GI97@35493|Streptophyta	35493|Streptophyta	S	heat shock protein
TRINITY_DN14119_c0_g1	28HGZ@1|root,2QPUW@2759|Eukaryota,37R05@33090|Viridiplantae,3GEKQ@35493|Streptophyta,4JE88@91835|fabids	35493|Streptophyta	S	BEST Arabidopsis thaliana protein match is
TRINITY_DN14122_c0_g1	28N2D@1|root,2QUMG@2759|Eukaryota,37JEH@33090|Viridiplantae,3GDHE@35493|Streptophyta,3KN3B@4447|Liliopsida	35493|Streptophyta	-	-
TRINITY_DN14146_c0_g1	2BJVZ@1|root,2S1HB@2759|Eukaryota,37V95@33090|Viridiplantae,3GJG5@35493|Streptophyta,3M0N8@4447|Liliopsida,3IIF6@38820|Poales	35493|Streptophyta	S	thylakoid lumenal P17.1 protein
TRINITY_DN14158_c0_g1	2BDW7@1|root,2S13G@2759|Eukaryota,37VT3@33090|Viridiplantae,3GJAH@35493|Streptophyta,4JQ84@91835|fabids	35493|Streptophyta	S	glycine-rich cell wall structural protein
TRINITY_DN14166_c0_g1	KOG4197@1|root,KOG4197@2759|Eukaryota,37UI0@33090|Viridiplantae,3GJ1P@35493|Streptophyta	35493|Streptophyta	S	Uncharacterized protein At4g22758-like
TRINITY_DN1418_c0_g1	KOG1525@1|root,KOG1525@2759|Eukaryota,37MAF@33090|Viridiplantae,3GB87@35493|Streptophyta,3KVTZ@4447|Liliopsida	35493|Streptophyta	D	AT hook motif family protein, expressed
TRINITY_DN14208_c0_g1	2A3DW@1|root,2RY52@2759|Eukaryota,37KGF@33090|Viridiplantae,3GI52@35493|Streptophyta	35493|Streptophyta	S	Nuclear transport factor 2 (NTF2) family protein
TRINITY_DN14217_c0_g1	2B6IH@1|root,2S0M9@2759|Eukaryota,37VEP@33090|Viridiplantae,3GIKK@35493|Streptophyta,44KI7@71274|asterids	35493|Streptophyta	-	-
TRINITY_DN14217_c0_g2	2B6IH@1|root,2S0M9@2759|Eukaryota,37VEP@33090|Viridiplantae,3GIKK@35493|Streptophyta,44KI7@71274|asterids	35493|Streptophyta	-	-
TRINITY_DN14221_c0_g1	2CMFD@1|root,2QQ77@2759|Eukaryota,37S6F@33090|Viridiplantae,3GEX5@35493|Streptophyta	35493|Streptophyta	-	-
TRINITY_DN14236_c0_g1	28IKC@1|root,2QQX9@2759|Eukaryota,37J7D@33090|Viridiplantae,3GEZJ@35493|Streptophyta,4JG9F@91835|fabids	35493|Streptophyta	S	HECT-like Ubiquitin-conjugating enzyme (E2)-binding
TRINITY_DN1423_c0_g1	28KSA@1|root,2QT8F@2759|Eukaryota,37IC3@33090|Viridiplantae,3GGR2@35493|Streptophyta	35493|Streptophyta	-	-
TRINITY_DN14247_c0_g1	2CZAF@1|root,2S9CT@2759|Eukaryota,37ZYS@33090|Viridiplantae,34KUW@3041|Chlorophyta	3041|Chlorophyta	-	-
TRINITY_DN14284_c0_g1	2CM9M@1|root,2QPQ1@2759|Eukaryota,37N17@33090|Viridiplantae,3G7WP@35493|Streptophyta	35493|Streptophyta	-	-
TRINITY_DN14293_c0_g1	28JF9@1|root,2QRU9@2759|Eukaryota,37QY6@33090|Viridiplantae,3GGJJ@35493|Streptophyta	35493|Streptophyta	-	-
TRINITY_DN14359_c0_g1	2CNCR@1|root,2QV8U@2759|Eukaryota,37Q8P@33090|Viridiplantae,3G7VA@35493|Streptophyta	35493|Streptophyta	-	-
TRINITY_DN14381_c0_g2	29VA8@1|root,2RXKH@2759|Eukaryota,37UPG@33090|Viridiplantae,3GHWP@35493|Streptophyta	35493|Streptophyta	-	-
TRINITY_DN14383_c1_g1	28JAG@1|root,2QRPB@2759|Eukaryota,37N7T@33090|Viridiplantae,3GBXR@35493|Streptophyta,3KM1R@4447|Liliopsida	35493|Streptophyta	-	-
TRINITY_DN14411_c0_g1	2BS7P@1|root,2S1Y2@2759|Eukaryota,37VFR@33090|Viridiplantae,3GJQQ@35493|Streptophyta	35493|Streptophyta	-	-
TRINITY_DN14425_c0_g1	2AYTV@1|root,2S047@2759|Eukaryota,37UV5@33090|Viridiplantae,3GI02@35493|Streptophyta,4JPWS@91835|fabids	35493|Streptophyta	-	-
TRINITY_DN14432_c0_g1	2AC82@1|root,2RYQS@2759|Eukaryota,388HT@33090|Viridiplantae,3GAWR@35493|Streptophyta	35493|Streptophyta	-	-
TRINITY_DN14454_c0_g1	29W5B@1|root,2RXNR@2759|Eukaryota,37TXE@33090|Viridiplantae,3GHVE@35493|Streptophyta	35493|Streptophyta	-	-
TRINITY_DN14466_c0_g1	KOG0760@1|root,KOG0760@2759|Eukaryota,37VBQ@33090|Viridiplantae,3GJTQ@35493|Streptophyta,3M0E8@4447|Liliopsida	35493|Streptophyta	C	iron import into the mitochondrion
TRINITY_DN14492_c0_g1	2CDYN@1|root,2S1AE@2759|Eukaryota,37VCF@33090|Viridiplantae,3GJFW@35493|Streptophyta,4JQ4S@91835|fabids	35493|Streptophyta	-	-
TRINITY_DN14496_c1_g1	COG2801@1|root,KOG0017@2759|Eukaryota,37M1D@33090|Viridiplantae,3GCV5@35493|Streptophyta	42345.XP_008777802.1|-	O	DNA RNA polymerases superfamily protein
TRINITY_DN14496_c2_g1	COG2801@1|root,KOG0017@2759|Eukaryota,381F1@33090|Viridiplantae,3GQSP@35493|Streptophyta	35493|Streptophyta	L	zinc finger
TRINITY_DN14503_c0_g1	2CYPP@1|root,2S4PI@2759|Eukaryota,37WKH@33090|Viridiplantae,3GJ0P@35493|Streptophyta	35493|Streptophyta	-	-
TRINITY_DN14521_c0_g1	2CM98@1|root,2QPNU@2759|Eukaryota,37HZG@33090|Viridiplantae,3GADJ@35493|Streptophyta	35493|Streptophyta	-	-
TRINITY_DN14531_c0_g1	2C4SJ@1|root,2QSDB@2759|Eukaryota,37SR9@33090|Viridiplantae,3GH3A@35493|Streptophyta	35493|Streptophyta	-	-
TRINITY_DN14551_c0_g1	2BWH6@1|root,2S2D8@2759|Eukaryota,37VB8@33090|Viridiplantae,3GKBJ@35493|Streptophyta	35493|Streptophyta	-	-
TRINITY_DN14574_c0_g2	2EJE2@1|root,2SPKH@2759|Eukaryota,37ZZC@33090|Viridiplantae,3GPUK@35493|Streptophyta	35493|Streptophyta	-	-
TRINITY_DN14599_c0_g1	28TI3@1|root,2SPQ6@2759|Eukaryota,38095@33090|Viridiplantae,3GPTV@35493|Streptophyta,44K6W@71274|asterids	35493|Streptophyta	-	-
TRINITY_DN14621_c0_g1	28PI1@1|root,2QW64@2759|Eukaryota,37KAV@33090|Viridiplantae,3GG37@35493|Streptophyta	35493|Streptophyta	-	-
TRINITY_DN14625_c0_g1	COG0681@1|root,KOG1568@2759|Eukaryota,37JFD@33090|Viridiplantae,3GDT7@35493|Streptophyta,4JE87@91835|fabids	35493|Streptophyta	OU	Peptidase S24 S26A S26B S26C family protein
TRINITY_DN14640_c0_g1	2CGME@1|root,2S3M8@2759|Eukaryota,37W05@33090|Viridiplantae,3GK3S@35493|Streptophyta,3KZP8@4447|Liliopsida	35493|Streptophyta	-	-
TRINITY_DN14644_c0_g1	28PX1@1|root,2QWJM@2759|Eukaryota,37KMK@33090|Viridiplantae,3GADS@35493|Streptophyta	35493|Streptophyta	-	-
TRINITY_DN14656_c0_g1	2AJS2@1|root,2RZ7T@2759|Eukaryota,37UEJ@33090|Viridiplantae,3GIVC@35493|Streptophyta,3M03Z@4447|Liliopsida	35493|Streptophyta	-	-
TRINITY_DN14657_c0_g1	COG1945@1|root,2R1WW@2759|Eukaryota,383KK@33090|Viridiplantae,3GQFS@35493|Streptophyta	88036.EFJ10764|-	S	Pyruvoyl-dependent arginine decarboxylase (PvlArgDC)
TRINITY_DN14658_c0_g1	2E2E8@1|root,2S9N3@2759|Eukaryota,37WNF@33090|Viridiplantae,3GKY6@35493|Streptophyta,3M1IW@4447|Liliopsida,3IJUC@38820|Poales	35493|Streptophyta	-	-
TRINITY_DN14659_c0_g1	2A5Q9@1|root,2RYA3@2759|Eukaryota,37U97@33090|Viridiplantae,3GIBP@35493|Streptophyta,4JP9A@91835|fabids	35493|Streptophyta	-	-
TRINITY_DN14687_c1_g2	28KMJ@1|root,2QT2Y@2759|Eukaryota,37RQB@33090|Viridiplantae,3GG7J@35493|Streptophyta,4JIQZ@91835|fabids	35493|Streptophyta	-	-
TRINITY_DN14694_c0_g1	2CI1W@1|root,2S3QH@2759|Eukaryota,37VXM@33090|Viridiplantae,3GK2T@35493|Streptophyta,3I15U@3699|Brassicales	35493|Streptophyta	-	-
TRINITY_DN14708_c0_g1	28K9E@1|root,2QSQ1@2759|Eukaryota,37J39@33090|Viridiplantae,3G7VK@35493|Streptophyta	35493|Streptophyta	S	BEST Arabidopsis thaliana protein match is
TRINITY_DN14723_c0_g2	28M0U@1|root,2QTHJ@2759|Eukaryota,37IDE@33090|Viridiplantae,3G92J@35493|Streptophyta	35493|Streptophyta	-	-
TRINITY_DN14758_c0_g1	2AX9M@1|root,2S00G@2759|Eukaryota,37UN1@33090|Viridiplantae,3GIJ6@35493|Streptophyta,3KY72@4447|Liliopsida	35493|Streptophyta	S	coiled-coil domain-containing protein
TRINITY_DN14760_c0_g1	2A4SS@1|root,2RY82@2759|Eukaryota,37TV4@33090|Viridiplantae,3GI1K@35493|Streptophyta	35493|Streptophyta	S	Mitochondrial import inner membrane translocase subunit Tim17 Tim22 Tim23 family protein
TRINITY_DN14765_c0_g1	28H93@1|root,2QPMS@2759|Eukaryota,37PK1@33090|Viridiplantae,3GBSJ@35493|Streptophyta,4JJNA@91835|fabids	35493|Streptophyta	S	eukaryotic translation initiation factor-related
TRINITY_DN14772_c0_g1	2E1D4@1|root,2S8QG@2759|Eukaryota,37X69@33090|Viridiplantae	33090|Viridiplantae	-	-
TRINITY_DN14789_c0_g1	28XPX@1|root,2R4H7@2759|Eukaryota,37RP8@33090|Viridiplantae,3GC16@35493|Streptophyta	35493|Streptophyta	-	-
TRINITY_DN14793_c0_g1	2CYPP@1|root,2S4PI@2759|Eukaryota,37WKH@33090|Viridiplantae,3GJ0P@35493|Streptophyta,44R40@71274|asterids	35493|Streptophyta	-	-
TRINITY_DN14802_c0_g1	2AI9Z@1|root,2RZ4B@2759|Eukaryota,37UM5@33090|Viridiplantae,3GJ47@35493|Streptophyta,3HXRV@3699|Brassicales	35493|Streptophyta	S	isoform X1
TRINITY_DN14812_c0_g1	28NUW@1|root,2QVEX@2759|Eukaryota,37RRV@33090|Viridiplantae,3GH6K@35493|Streptophyta	35493|Streptophyta	S	Protodermal factor
TRINITY_DN14814_c0_g1	28H5Z@1|root,2QUD7@2759|Eukaryota,37PVH@33090|Viridiplantae,3GCHB@35493|Streptophyta	35493|Streptophyta	-	-
TRINITY_DN14815_c0_g1	28I3F@1|root,2QQDY@2759|Eukaryota,37J0R@33090|Viridiplantae,3G8QB@35493|Streptophyta	35493|Streptophyta	S	Ubiquitin-associated translation elongation factor EF1B protein
TRINITY_DN14841_c0_g1	28J93@1|root,2QSSC@2759|Eukaryota,37PMQ@33090|Viridiplantae,3GBSR@35493|Streptophyta,4JGDH@91835|fabids	35493|Streptophyta	-	-
TRINITY_DN14855_c0_g1	2ENAC@1|root,2SRSM@2759|Eukaryota,380HV@33090|Viridiplantae	33090|Viridiplantae	-	-
TRINITY_DN14859_c0_g1	2DGZ8@1|root,2S9AF@2759|Eukaryota,37WPY@33090|Viridiplantae,3GKWF@35493|Streptophyta,3M175@4447|Liliopsida	35493|Streptophyta	-	-
TRINITY_DN14870_c0_g1	2DK72@1|root,2S629@2759|Eukaryota,37W7H@33090|Viridiplantae,3GK5Q@35493|Streptophyta	35493|Streptophyta	-	-
TRINITY_DN14883_c0_g1	28Q1E@1|root,2QWQ5@2759|Eukaryota,37TEF@33090|Viridiplantae,3GH4Q@35493|Streptophyta,3M032@4447|Liliopsida	35493|Streptophyta	S	Tudor-like domain present in plant sequences.
TRINITY_DN14930_c0_g1	28JPC@1|root,2QS2N@2759|Eukaryota,37SD8@33090|Viridiplantae,3GG7E@35493|Streptophyta,4JKG2@91835|fabids	35493|Streptophyta	-	-
TRINITY_DN14931_c0_g1	KOG4210@1|root,KOG4210@2759|Eukaryota,37U9I@33090|Viridiplantae,3GIY3@35493|Streptophyta	35493|Streptophyta	K	RNA binding
TRINITY_DN14937_c0_g1	2CTXC@1|root,2S4CS@2759|Eukaryota,37WAB@33090|Viridiplantae,3GK3W@35493|Streptophyta,4JQFR@91835|fabids	35493|Streptophyta	-	-
TRINITY_DN14977_c0_g1	28J07@1|root,2QRC4@2759|Eukaryota,37KYJ@33090|Viridiplantae,3GDIJ@35493|Streptophyta	35493|Streptophyta	-	-
TRINITY_DN15010_c0_g1	28NEX@1|root,2QV0H@2759|Eukaryota,37T3V@33090|Viridiplantae,3G72D@35493|Streptophyta	35493|Streptophyta	-	-
TRINITY_DN15012_c0_g1	28JNB@1|root,2QS1G@2759|Eukaryota,37R2Z@33090|Viridiplantae,3G8AW@35493|Streptophyta	35493|Streptophyta	-	-
TRINITY_DN15032_c0_g1	290BK@1|root,2R76N@2759|Eukaryota,37XQM@33090|Viridiplantae	33090|Viridiplantae	-	-
TRINITY_DN15042_c0_g1	28JUU@1|root,2QS8V@2759|Eukaryota,37PT5@33090|Viridiplantae,3GCBW@35493|Streptophyta	35493|Streptophyta	S	Haloacid dehalogenase-like hydrolase domain-containing protein At3g48420
TRINITY_DN15072_c0_g1	2D2SP@1|root,2S4YX@2759|Eukaryota,37WB7@33090|Viridiplantae,3GKD5@35493|Streptophyta	35493|Streptophyta	-	-
TRINITY_DN15080_c0_g1	2CU3P@1|root,2S4D7@2759|Eukaryota,37WCD@33090|Viridiplantae,3GK14@35493|Streptophyta,4JQQQ@91835|fabids	35493|Streptophyta	-	-
TRINITY_DN15122_c0_g1	28IYB@1|root,2QRA1@2759|Eukaryota,37SRG@33090|Viridiplantae,3GA2C@35493|Streptophyta,4JHG0@91835|fabids	35493|Streptophyta	S	Stress response protein nst1-like
TRINITY_DN15125_c0_g1	2CMT1@1|root,2QRTI@2759|Eukaryota,37KR8@33090|Viridiplantae,3G75D@35493|Streptophyta	35493|Streptophyta	S	isoform X1
TRINITY_DN15131_c0_g1	2C5XH@1|root,2QPPS@2759|Eukaryota,37KQ8@33090|Viridiplantae,3GG9H@35493|Streptophyta	35493|Streptophyta	-	-
TRINITY_DN15133_c0_g1	2AKZ8@1|root,2RZAQ@2759|Eukaryota,37UNX@33090|Viridiplantae,3GIS8@35493|Streptophyta	35493|Streptophyta	-	-
TRINITY_DN15141_c0_g1	2E2GB@1|root,2S2HZ@2759|Eukaryota,37VII@33090|Viridiplantae,3GJVQ@35493|Streptophyta	35493|Streptophyta	-	-
TRINITY_DN15147_c0_g1	2CVKS@1|root,2S4GT@2759|Eukaryota,37W9W@33090|Viridiplantae,3GJIN@35493|Streptophyta,4JQAV@91835|fabids	35493|Streptophyta	-	-
TRINITY_DN15160_c0_g1	KOG4483@1|root,KOG4483@2759|Eukaryota,37M34@33090|Viridiplantae,3GBGD@35493|Streptophyta	35493|Streptophyta	S	Coiled-coil domain-containing protein
TRINITY_DN15182_c0_g1	28JE5@1|root,2QRT5@2759|Eukaryota,37I9E@33090|Viridiplantae,3GD0J@35493|Streptophyta	35493|Streptophyta	-	-
TRINITY_DN15225_c0_g1	2AZ7D@1|root,2S055@2759|Eukaryota,37URZ@33090|Viridiplantae,3GJ2Q@35493|Streptophyta,3KUSP@4447|Liliopsida	35493|Streptophyta	-	-
TRINITY_DN15231_c0_g1	2CAG8@1|root,2QQJR@2759|Eukaryota,37PV9@33090|Viridiplantae,3GB7Z@35493|Streptophyta,44CES@71274|asterids	35493|Streptophyta	-	-
TRINITY_DN15233_c0_g1	KOG3662@1|root,KOG3662@2759|Eukaryota,37ICP@33090|Viridiplantae,3G9DB@35493|Streptophyta	35493|Streptophyta	L	Metallophosphoesterase
TRINITY_DN15234_c0_g1	28KN0@1|root,2QT3I@2759|Eukaryota,37I0G@33090|Viridiplantae,3GBNY@35493|Streptophyta	35493|Streptophyta	-	-
TRINITY_DN15244_c0_g1	2CF1K@1|root,2RZ76@2759|Eukaryota,37UM7@33090|Viridiplantae,3GIJC@35493|Streptophyta	35493|Streptophyta	S	glyoxalase I family protein
TRINITY_DN15261_c0_g1	2C919@1|root,2RXQI@2759|Eukaryota,37U7P@33090|Viridiplantae,3GJ2V@35493|Streptophyta	35493|Streptophyta	-	-
TRINITY_DN15274_c0_g1	28ISQ@1|root,2QR3Z@2759|Eukaryota,37JJ6@33090|Viridiplantae,3G9EK@35493|Streptophyta	35493|Streptophyta	-	-
TRINITY_DN15278_c0_g1	28N3F@1|root,2QUNI@2759|Eukaryota,37S63@33090|Viridiplantae,3G7ZW@35493|Streptophyta,3HTVT@3699|Brassicales	35493|Streptophyta	S	isoform X1
TRINITY_DN15306_c0_g1	29CBV@1|root,2RJFH@2759|Eukaryota,37KE0@33090|Viridiplantae,3G86A@35493|Streptophyta	35493|Streptophyta	-	-
TRINITY_DN15353_c0_g1	28P5J@1|root,2QVSE@2759|Eukaryota,37IM3@33090|Viridiplantae,3GDFP@35493|Streptophyta	35493|Streptophyta	-	-
TRINITY_DN15360_c0_g1	2CE1S@1|root,2QQB0@2759|Eukaryota,37SRQ@33090|Viridiplantae,3GBHR@35493|Streptophyta,44CWM@71274|asterids	35493|Streptophyta	-	-
TRINITY_DN15362_c0_g1	COG2084@1|root,KOG0409@2759|Eukaryota,37IRH@33090|Viridiplantae,3GFKY@35493|Streptophyta	35493|Streptophyta	I	3hydroxyisobutyrate dehydrogenase
TRINITY_DN15369_c0_g1	28PRB@1|root,2QWDR@2759|Eukaryota,37RD6@33090|Viridiplantae,3GAAR@35493|Streptophyta	35493|Streptophyta	-	-
TRINITY_DN15382_c0_g1	2E6DZ@1|root,2SD43@2759|Eukaryota,37XGB@33090|Viridiplantae,3GM5E@35493|Streptophyta	35493|Streptophyta	-	-
TRINITY_DN15400_c0_g1	2CDYN@1|root,2S1AE@2759|Eukaryota,37VCF@33090|Viridiplantae,3GJFW@35493|Streptophyta	35493|Streptophyta	-	-
TRINITY_DN15403_c0_g1	2AMKP@1|root,2RZ5P@2759|Eukaryota,37UT2@33090|Viridiplantae,3GIIZ@35493|Streptophyta	35493|Streptophyta	-	-
TRINITY_DN15411_c0_g1	28NP8@1|root,2S5YX@2759|Eukaryota,388GZ@33090|Viridiplantae	33090|Viridiplantae	-	-
TRINITY_DN15417_c0_g1	2CY8Y@1|root,2S2UI@2759|Eukaryota,37W82@33090|Viridiplantae,3GKND@35493|Streptophyta	35493|Streptophyta	-	-
TRINITY_DN15420_c0_g1	2CKE2@1|root,2S3VH@2759|Eukaryota,37WG8@33090|Viridiplantae,3GKHU@35493|Streptophyta	35493|Streptophyta	-	-
TRINITY_DN15446_c0_g1	2CM92@1|root,2QPNI@2759|Eukaryota,37IAX@33090|Viridiplantae,3GDS6@35493|Streptophyta	35493|Streptophyta	-	-
TRINITY_DN15467_c0_g1	28INJ@1|root,2QQZI@2759|Eukaryota,37PYB@33090|Viridiplantae,3GC7E@35493|Streptophyta	35493|Streptophyta	S	Peptidase, trypsin-like serine and cysteine proteases
TRINITY_DN15495_c0_g1	29TTH@1|root,2RXH4@2759|Eukaryota,37TX2@33090|Viridiplantae,3GHZK@35493|Streptophyta,4JPB9@91835|fabids	35493|Streptophyta	-	-
TRINITY_DN15503_c0_g1	28NZ7@1|root,2QVJS@2759|Eukaryota,37PFE@33090|Viridiplantae,3GD9W@35493|Streptophyta	35493|Streptophyta	-	-
TRINITY_DN15533_c0_g1	28HG0@1|root,2QPU2@2759|Eukaryota,37IWP@33090|Viridiplantae,3GGPI@35493|Streptophyta,44DP4@71274|asterids	35493|Streptophyta	-	-
TRINITY_DN15555_c0_g1	KOG0914@1|root,KOG0914@2759|Eukaryota,37SJ8@33090|Viridiplantae,3GAD7@35493|Streptophyta	35493|Streptophyta	O	Thioredoxin-related transmembrane protein
TRINITY_DN15574_c0_g1	28MQ9@1|root,2QU89@2759|Eukaryota,37N7W@33090|Viridiplantae,3G92C@35493|Streptophyta	35493|Streptophyta	-	-
TRINITY_DN15591_c0_g1	28WKM@1|root,2R3CW@2759|Eukaryota,37T67@33090|Viridiplantae,3GET1@35493|Streptophyta,4JPTG@91835|fabids	35493|Streptophyta	-	-
TRINITY_DN15602_c0_g1	28PSE@1|root,2QWEW@2759|Eukaryota,37HT5@33090|Viridiplantae,3GFMK@35493|Streptophyta	35493|Streptophyta	-	-
TRINITY_DN15617_c0_g1	2E94G@1|root,2SFI7@2759|Eukaryota,37XI1@33090|Viridiplantae,3GM1H@35493|Streptophyta,3M1PH@4447|Liliopsida	35493|Streptophyta	-	-
TRINITY_DN15617_c1_g1	2E94G@1|root,2SFI7@2759|Eukaryota,37XI1@33090|Viridiplantae,3GM1H@35493|Streptophyta,4JR0D@91835|fabids	35493|Streptophyta	-	-
TRINITY_DN15663_c0_g1	2BKF1@1|root,2S1II@2759|Eukaryota,37VKJ@33090|Viridiplantae,3GJMA@35493|Streptophyta	35493|Streptophyta	-	-
TRINITY_DN15696_c0_g1	2CCM3@1|root,2QXJW@2759|Eukaryota,37R8F@33090|Viridiplantae,3GBTJ@35493|Streptophyta	35493|Streptophyta	-	-
TRINITY_DN15739_c0_g1	2E0Z8@1|root,2S8C9@2759|Eukaryota,37WR1@33090|Viridiplantae,3GMC8@35493|Streptophyta	35493|Streptophyta	-	-
TRINITY_DN15747_c0_g1	28IBU@1|root,2QQND@2759|Eukaryota,37NP0@33090|Viridiplantae,3G8IS@35493|Streptophyta	35493|Streptophyta	-	-
TRINITY_DN15754_c0_g1	28HD7@1|root,2QPRG@2759|Eukaryota,37PIQ@33090|Viridiplantae,3GDA8@35493|Streptophyta,3KYHM@4447|Liliopsida	35493|Streptophyta	-	-
TRINITY_DN15814_c0_g1	2CMF9@1|root,2QQ72@2759|Eukaryota,37NR3@33090|Viridiplantae,3G9TB@35493|Streptophyta,4JRU9@91835|fabids	35493|Streptophyta	S	At1g01500-like
TRINITY_DN15815_c0_g1	28HQ4@1|root,2QQ1I@2759|Eukaryota,37NWG@33090|Viridiplantae,3GEIN@35493|Streptophyta	35493|Streptophyta	-	-
TRINITY_DN15824_c0_g1	COG0706@1|root,2QREX@2759|Eukaryota,37J3Z@33090|Viridiplantae,3G9EV@35493|Streptophyta	35493|Streptophyta	U	SLT1 protein
TRINITY_DN15833_c1_g1	28YJI@1|root,2R5DD@2759|Eukaryota,37JQF@33090|Viridiplantae,3GF1C@35493|Streptophyta	35493|Streptophyta	-	-
TRINITY_DN15838_c0_g2	KOG2048@1|root,KOG2048@2759|Eukaryota,37MIN@33090|Viridiplantae,3GG9P@35493|Streptophyta	35493|Streptophyta	S	maturation of SSU-rRNA
TRINITY_DN15843_c0_g1	2DYU9@1|root,2S6VM@2759|Eukaryota,37X3G@33090|Viridiplantae,3GKU1@35493|Streptophyta	35493|Streptophyta	-	-
TRINITY_DN15844_c0_g1	2BVJN@1|root,2S2B4@2759|Eukaryota,37VP6@33090|Viridiplantae,3GK8Y@35493|Streptophyta,44SNF@71274|asterids	35493|Streptophyta	-	-
TRINITY_DN15872_c0_g1	2BY93@1|root,2S2GY@2759|Eukaryota,37VSH@33090|Viridiplantae,3GJRT@35493|Streptophyta	35493|Streptophyta	-	-
TRINITY_DN15887_c0_g1	28KU2@1|root,2QZ02@2759|Eukaryota,37SCU@33090|Viridiplantae,3GBXQ@35493|Streptophyta,4JSEG@91835|fabids	35493|Streptophyta	-	-
TRINITY_DN15888_c0_g1	2CM9Z@1|root,2QPRE@2759|Eukaryota,37M51@33090|Viridiplantae,3GCPS@35493|Streptophyta	35493|Streptophyta	-	-
TRINITY_DN15894_c0_g1	28IPX@1|root,2QR10@2759|Eukaryota,37K9U@33090|Viridiplantae,3G9QV@35493|Streptophyta,4JI4E@91835|fabids	35493|Streptophyta	-	-
TRINITY_DN15903_c0_g1	COG2801@1|root,KOG0017@2759|Eukaryota,380IX@33090|Viridiplantae,3GQ6E@35493|Streptophyta,3M97B@4447|Liliopsida,3IQRW@38820|Poales	35493|Streptophyta	L	Chromo (CHRromatin Organisation MOdifier) domain
TRINITY_DN15939_c0_g2	2CCM3@1|root,2QU88@2759|Eukaryota,37KSP@33090|Viridiplantae,3GEQB@35493|Streptophyta	35493|Streptophyta	S	BEST Arabidopsis thaliana protein match is
TRINITY_DN15940_c0_g1	KOG1877@1|root,KOG1877@2759|Eukaryota,37IPM@33090|Viridiplantae,3G7EV@35493|Streptophyta	35493|Streptophyta	S	isoform X1
TRINITY_DN15950_c0_g1	28P18@1|root,2QVMT@2759|Eukaryota,37U2J@33090|Viridiplantae,3GCR6@35493|Streptophyta	35493|Streptophyta	-	-
TRINITY_DN15956_c0_g1	2CN2Y@1|root,2QTM7@2759|Eukaryota,37HU7@33090|Viridiplantae,3G9PU@35493|Streptophyta	35493|Streptophyta	-	-
TRINITY_DN15969_c0_g1	KOG2932@1|root,KOG2932@2759|Eukaryota,37SG5@33090|Viridiplantae,3G7DY@35493|Streptophyta	35493|Streptophyta	O	E3 ubiquitin-protein ligase
TRINITY_DN15987_c0_g1	2E076@1|root,2S7NN@2759|Eukaryota,37X5D@33090|Viridiplantae,3GKYD@35493|Streptophyta,4JR55@91835|fabids	35493|Streptophyta	-	-
TRINITY_DN15988_c0_g1	2AXTP@1|root,2S01N@2759|Eukaryota,37UZE@33090|Viridiplantae,3GJVC@35493|Streptophyta	35493|Streptophyta	-	-
TRINITY_DN16000_c0_g1	29WPK@1|root,2RXPX@2759|Eukaryota,37TUN@33090|Viridiplantae,3GI1Y@35493|Streptophyta	35493|Streptophyta	-	-
TRINITY_DN16002_c0_g1	28IBU@1|root,2QQND@2759|Eukaryota,37NP0@33090|Viridiplantae,3G8IS@35493|Streptophyta	35493|Streptophyta	-	-
TRINITY_DN16038_c0_g1	2CY63@1|root,2S2B6@2759|Eukaryota,37VWM@33090|Viridiplantae,3GJW1@35493|Streptophyta	35493|Streptophyta	-	-
TRINITY_DN16053_c0_g1	2CZAH@1|root,2S9D2@2759|Eukaryota,37XA0@33090|Viridiplantae,3GKC4@35493|Streptophyta	35493|Streptophyta	-	-
TRINITY_DN16112_c0_g1	2C7ZK@1|root,2S33E@2759|Eukaryota,37VSS@33090|Viridiplantae,3GJCR@35493|Streptophyta,44KTM@71274|asterids	35493|Streptophyta	-	-
TRINITY_DN16160_c0_g1	28HIX@1|root,2QPWS@2759|Eukaryota,37SRK@33090|Viridiplantae,3GCWM@35493|Streptophyta	35493|Streptophyta	-	-
TRINITY_DN16164_c0_g1	28I8R@1|root,2QQJ2@2759|Eukaryota,37QIE@33090|Viridiplantae,3GDW6@35493|Streptophyta,3KPCH@4447|Liliopsida	35493|Streptophyta	-	-
TRINITY_DN16165_c0_g1	28MTK@1|root,2QUBV@2759|Eukaryota,37PIF@33090|Viridiplantae,3GBKG@35493|Streptophyta	35493|Streptophyta	-	-
TRINITY_DN16168_c0_g1	28J73@1|root,2QRJC@2759|Eukaryota,37REM@33090|Viridiplantae,3GEUN@35493|Streptophyta,4JNF8@91835|fabids	35493|Streptophyta	-	-
TRINITY_DN16174_c0_g1	28NZZ@1|root,2QVKJ@2759|Eukaryota,37SWE@33090|Viridiplantae,3GC72@35493|Streptophyta,3HTIU@3699|Brassicales	35493|Streptophyta	S	membrane-associated kinase regulator 1
TRINITY_DN16180_c0_g1	2CDP5@1|root,2S25F@2759|Eukaryota,37VCD@33090|Viridiplantae,3GJDE@35493|Streptophyta,4JQU1@91835|fabids	35493|Streptophyta	-	-
TRINITY_DN16184_c0_g1	28IYB@1|root,2QRA1@2759|Eukaryota,37SRG@33090|Viridiplantae,3GA2C@35493|Streptophyta	35493|Streptophyta	S	Stress response protein nst1-like
TRINITY_DN16193_c0_g1	COG2940@1|root,KOG2084@2759|Eukaryota,37IMX@33090|Viridiplantae,3G7XQ@35493|Streptophyta	33090|Viridiplantae	B	methyltransferase activity
TRINITY_DN16216_c0_g1	2CKT1@1|root,2S3WC@2759|Eukaryota,37W7K@33090|Viridiplantae,3GJRY@35493|Streptophyta	35493|Streptophyta	-	-
TRINITY_DN16238_c0_g1	2C1KR@1|root,2QS3H@2759|Eukaryota,37NWK@33090|Viridiplantae,3GG10@35493|Streptophyta	35493|Streptophyta	S	Myb-like protein X
TRINITY_DN16239_c3_g1	KOG1192@1|root,KOG1192@2759|Eukaryota,37HZV@33090|Viridiplantae,3G9TD@35493|Streptophyta,4JHZ8@91835|fabids	35493|Streptophyta	CG	Belongs to the UDP-glycosyltransferase family
TRINITY_DN16242_c0_g1	2CKD8@1|root,2QVCG@2759|Eukaryota,37N1J@33090|Viridiplantae,3GAV4@35493|Streptophyta	35493|Streptophyta	-	-
TRINITY_DN16249_c0_g1	28JBN@1|root,2QRQM@2759|Eukaryota,37MUJ@33090|Viridiplantae,3G73V@35493|Streptophyta	35493|Streptophyta	-	-
TRINITY_DN16259_c0_g1	2CHT4@1|root,2S5G8@2759|Eukaryota,37VZZ@33090|Viridiplantae,3GK26@35493|Streptophyta,3M0P6@4447|Liliopsida,3IIWA@38820|Poales	35493|Streptophyta	-	-
TRINITY_DN16263_c0_g1	28NFR@1|root,2QV1C@2759|Eukaryota,37T25@33090|Viridiplantae,3GGTY@35493|Streptophyta	35493|Streptophyta	-	-
TRINITY_DN16265_c0_g1	2B4UN@1|root,2S0HQ@2759|Eukaryota,37USC@33090|Viridiplantae,3GHV4@35493|Streptophyta,4JSA9@91835|fabids	35493|Streptophyta	S	Late embryogenesis abundant protein
TRINITY_DN16281_c0_g1	2C4BW@1|root,2S18I@2759|Eukaryota,37VH8@33090|Viridiplantae,3GJ0N@35493|Streptophyta	35493|Streptophyta	-	-
TRINITY_DN16296_c0_g1	28PI8@1|root,2QW6A@2759|Eukaryota,37M1W@33090|Viridiplantae,3GF7P@35493|Streptophyta	35493|Streptophyta	-	-
TRINITY_DN16304_c2_g1	28JA3@1|root,2QRNW@2759|Eukaryota,37NZJ@33090|Viridiplantae,3GCIV@35493|Streptophyta,3KY0E@4447|Liliopsida,3I2C6@38820|Poales	35493|Streptophyta	S	chromatin organization
TRINITY_DN16325_c0_g1	2BZY5@1|root,2S3AQ@2759|Eukaryota,37VQP@33090|Viridiplantae,3GJJU@35493|Streptophyta,4JQNF@91835|fabids	35493|Streptophyta	-	-
TRINITY_DN16357_c0_g1	2C8GU@1|root,2RIWN@2759|Eukaryota,37TJM@33090|Viridiplantae,3G9M8@35493|Streptophyta	35493|Streptophyta	-	-
TRINITY_DN16365_c0_g1	2CWUV@1|root,2RVB1@2759|Eukaryota,381KR@33090|Viridiplantae,3GR12@35493|Streptophyta	88036.EFJ13291|-	-	-
TRINITY_DN16366_c0_g1	2CJNR@1|root,2S113@2759|Eukaryota,37VK2@33090|Viridiplantae	33090|Viridiplantae	-	-
TRINITY_DN16375_c0_g1	2BE9B@1|root,2S149@2759|Eukaryota,37VA0@33090|Viridiplantae,3GJHW@35493|Streptophyta,4JPCT@91835|fabids	35493|Streptophyta	-	-
TRINITY_DN16428_c0_g1	2AHYF@1|root,2RZ3G@2759|Eukaryota,37UV1@33090|Viridiplantae,3GJ7D@35493|Streptophyta,3M0R5@4447|Liliopsida	35493|Streptophyta	-	-
TRINITY_DN16450_c0_g1	2BSQQ@1|root,2S1Z4@2759|Eukaryota,37VB9@33090|Viridiplantae,3GJAG@35493|Streptophyta,3KZFX@4447|Liliopsida,3IHCU@38820|Poales	35493|Streptophyta	-	-
TRINITY_DN16454_c1_g1	28KMJ@1|root,2QT2Y@2759|Eukaryota,37RQB@33090|Viridiplantae,3GG7J@35493|Streptophyta,4JIQZ@91835|fabids	35493|Streptophyta	-	-
TRINITY_DN16463_c0_g1	28IBX@1|root,2QQNG@2759|Eukaryota,37I4Z@33090|Viridiplantae,3G7V8@35493|Streptophyta	35493|Streptophyta	S	BEST Arabidopsis thaliana protein match is nucleolar protein
TRINITY_DN16479_c0_g1	2AJHF@1|root,2RZ75@2759|Eukaryota,37UF7@33090|Viridiplantae,3GIKP@35493|Streptophyta	35493|Streptophyta	-	-
TRINITY_DN16487_c0_g1	28NMT@1|root,2QV7I@2759|Eukaryota,37JZB@33090|Viridiplantae,3GAK8@35493|Streptophyta	35493|Streptophyta	-	-
TRINITY_DN16497_c0_g1	2BC6Z@1|root,2S0ZI@2759|Eukaryota,37UK2@33090|Viridiplantae,3GJ5C@35493|Streptophyta,44T8C@71274|asterids	35493|Streptophyta	S	Domain with 2 conserved Trp (W) residues
TRINITY_DN16512_c0_g1	2DZEM@1|root,2S6YZ@2759|Eukaryota,37WV6@33090|Viridiplantae,3GKXS@35493|Streptophyta	35493|Streptophyta	-	-
TRINITY_DN16515_c0_g1	28IVQ@1|root,2QR7C@2759|Eukaryota,37HHU@33090|Viridiplantae,3GB5G@35493|Streptophyta	35493|Streptophyta	-	-
TRINITY_DN1653_c0_g1	2CICP@1|root,2S3R7@2759|Eukaryota,37WE3@33090|Viridiplantae,3GKD6@35493|Streptophyta	35493|Streptophyta	-	-
TRINITY_DN16554_c0_g1	28NZ7@1|root,2QVJS@2759|Eukaryota,37PFE@33090|Viridiplantae,3GD9W@35493|Streptophyta	35493|Streptophyta	-	-
TRINITY_DN16559_c0_g1	2CKYV@1|root,2QS54@2759|Eukaryota,37QD9@33090|Viridiplantae,3GG4G@35493|Streptophyta	35493|Streptophyta	S	Transducin WD40 repeat-like superfamily protein
TRINITY_DN16559_c0_g2	2CKYV@1|root,2QS54@2759|Eukaryota,37QD9@33090|Viridiplantae,3GG4G@35493|Streptophyta	35493|Streptophyta	S	Transducin WD40 repeat-like superfamily protein
TRINITY_DN16596_c0_g1	COG0095@1|root,KOG3159@2759|Eukaryota,37P3A@33090|Viridiplantae,3GBTM@35493|Streptophyta,4JGPP@91835|fabids	35493|Streptophyta	H	Lipoate-protein ligase
TRINITY_DN16622_c0_g1	2ANFZ@1|root,2RXMZ@2759|Eukaryota,37TT7@33090|Viridiplantae,3GHZ6@35493|Streptophyta,44J5G@71274|asterids	35493|Streptophyta	-	-
TRINITY_DN16658_c0_g1	28IBU@1|root,2QQND@2759|Eukaryota,37NP0@33090|Viridiplantae,3G8IS@35493|Streptophyta,3KVCI@4447|Liliopsida	35493|Streptophyta	-	-
TRINITY_DN16679_c0_g1	COG0189@1|root,COG0189@2|Bacteria,1NU0N@1224|Proteobacteria,42YEU@68525|delta/epsilon subdivisions,2WUMK@28221|Deltaproteobacteria	28221|Deltaproteobacteria	HJ	ligase activity
TRINITY_DN16679_c0_g2	COG0189@1|root,COG0189@2|Bacteria,1NU0N@1224|Proteobacteria,42YEU@68525|delta/epsilon subdivisions,2WUMK@28221|Deltaproteobacteria	28221|Deltaproteobacteria	HJ	ligase activity
TRINITY_DN16696_c0_g1	28PVN@1|root,2QWIA@2759|Eukaryota,37T79@33090|Viridiplantae,3GGDN@35493|Streptophyta	35493|Streptophyta	-	-
TRINITY_DN16703_c0_g1	28ITH@1|root,2QR4V@2759|Eukaryota,37QCS@33090|Viridiplantae,3GA7Z@35493|Streptophyta	35493|Streptophyta	S	BEST Arabidopsis thaliana protein match is glycosyltransferase family protein 2 (TAIR AT5G60700.1)
TRINITY_DN16724_c0_g1	2AMKP@1|root,2RZCD@2759|Eukaryota,37UJW@33090|Viridiplantae,3GI6G@35493|Streptophyta	35493|Streptophyta	S	Erwinia induced protein 2
TRINITY_DN16728_c0_g1	28N6I@1|root,2QURT@2759|Eukaryota,37JQQ@33090|Viridiplantae,3G8EB@35493|Streptophyta	35493|Streptophyta	-	-
TRINITY_DN16734_c0_g1	2CPAY@1|root,2S42N@2759|Eukaryota,37W0R@33090|Viridiplantae,3GKC2@35493|Streptophyta	35493|Streptophyta	-	-
TRINITY_DN16754_c0_g1	2C3ZK@1|root,2QR3C@2759|Eukaryota,37SSZ@33090|Viridiplantae,3G9KQ@35493|Streptophyta	35493|Streptophyta	-	-
TRINITY_DN16763_c0_g1	2BJ60@1|root,2S1FI@2759|Eukaryota,37V6J@33090|Viridiplantae,3GJNQ@35493|Streptophyta,4JQ3Q@91835|fabids	35493|Streptophyta	-	-
TRINITY_DN16794_c0_g1	2CMU4@1|root,2QRYT@2759|Eukaryota,37PDY@33090|Viridiplantae,3GGPT@35493|Streptophyta	35493|Streptophyta	S	isoform X1
TRINITY_DN16809_c0_g1	2D7JV@1|root,32TP6@2|Bacteria,1G7UP@1117|Cyanobacteria,1HNUA@1161|Nostocales	1117|Cyanobacteria	-	-
TRINITY_DN16840_c0_g1	KOG2164@1|root,KOG4199@1|root,KOG2164@2759|Eukaryota,KOG4199@2759|Eukaryota,37PSY@33090|Viridiplantae,3GC7R@35493|Streptophyta,4JHD3@91835|fabids	35493|Streptophyta	O	Armadillo repeat-containing protein
TRINITY_DN16865_c0_g1	2CMT1@1|root,2QRTI@2759|Eukaryota,37KR8@33090|Viridiplantae,3G75D@35493|Streptophyta	35493|Streptophyta	S	isoform X1
TRINITY_DN16876_c0_g1	2CXBB@1|root,2S4KC@2759|Eukaryota,37VZQ@33090|Viridiplantae,3GKAF@35493|Streptophyta	35493|Streptophyta	-	-
TRINITY_DN16918_c0_g1	2BG2W@1|root,2S18G@2759|Eukaryota,37UN3@33090|Viridiplantae,3GJS7@35493|Streptophyta,4JPFF@91835|fabids	35493|Streptophyta	-	-
TRINITY_DN16920_c0_g1	2E03S@1|root,2S3Y1@2759|Eukaryota,37W7V@33090|Viridiplantae,3GK93@35493|Streptophyta	35493|Streptophyta	-	-
TRINITY_DN16933_c0_g1	28IM5@1|root,2QQY1@2759|Eukaryota,37JJ0@33090|Viridiplantae,3GGEG@35493|Streptophyta	35493|Streptophyta	S	Belongs to the sulfotransferase 1 family
TRINITY_DN16933_c0_g2	28IM5@1|root,2QQY1@2759|Eukaryota,37JJ0@33090|Viridiplantae,3GGEG@35493|Streptophyta,4JSQF@91835|fabids	35493|Streptophyta	S	Belongs to the sulfotransferase 1 family
TRINITY_DN16933_c0_g3	28IM5@1|root,2QQY1@2759|Eukaryota,37JJ0@33090|Viridiplantae,3GGEG@35493|Streptophyta	35493|Streptophyta	S	Belongs to the sulfotransferase 1 family
TRINITY_DN16938_c0_g1	28HGM@1|root,2QPUK@2759|Eukaryota,37RPN@33090|Viridiplantae,3GFZT@35493|Streptophyta,4JPIS@91835|fabids	35493|Streptophyta	-	-
TRINITY_DN16943_c0_g1	28K47@1|root,2QSIR@2759|Eukaryota,37NIT@33090|Viridiplantae,3GB4M@35493|Streptophyta,3KNE3@4447|Liliopsida	35493|Streptophyta	S	Belongs to the sterol desaturase family
TRINITY_DN16975_c0_g2	KOG2207@1|root,KOG2207@2759|Eukaryota,37M0A@33090|Viridiplantae,3GE2W@35493|Streptophyta	35493|Streptophyta	L	3'-5' exonuclease
TRINITY_DN16979_c0_g1	28K6D@1|root,2QSKZ@2759|Eukaryota,37IAQ@33090|Viridiplantae,3G9IM@35493|Streptophyta	35493|Streptophyta	-	-
TRINITY_DN16986_c2_g2	2DPRV@1|root,2S25A@2759|Eukaryota,38A3I@33090|Viridiplantae,3GZT2@35493|Streptophyta	35493|Streptophyta	-	-
TRINITY_DN16998_c0_g1	28P89@1|root,2QVVD@2759|Eukaryota,37ISW@33090|Viridiplantae,3GH3H@35493|Streptophyta,4JE55@91835|fabids	35493|Streptophyta	-	-
TRINITY_DN17008_c0_g1	28IFZ@1|root,2QQSV@2759|Eukaryota,37I3V@33090|Viridiplantae,3GDT0@35493|Streptophyta,3KUFT@4447|Liliopsida	35493|Streptophyta	S	Protein kinase superfamily protein
TRINITY_DN17019_c0_g1	COG2801@1|root,KOG0017@2759|Eukaryota,37M1D@33090|Viridiplantae,3GCV5@35493|Streptophyta	3641.EOX92840|-	O	DNA RNA polymerases superfamily protein
TRINITY_DN17022_c0_g1	2BZA5@1|root,2QSK6@2759|Eukaryota,37JXR@33090|Viridiplantae,3G7X2@35493|Streptophyta,4JJS8@91835|fabids	35493|Streptophyta	-	-
TRINITY_DN17024_c0_g1	28KBA@1|root,2QSS7@2759|Eukaryota,37MYB@33090|Viridiplantae,3GEH2@35493|Streptophyta	35493|Streptophyta	-	-
TRINITY_DN17040_c0_g1	2CPR4@1|root,2S43B@2759|Eukaryota,37WEV@33090|Viridiplantae,3GKJV@35493|Streptophyta	35493|Streptophyta	-	-
TRINITY_DN17051_c0_g2	2BVDN@1|root,2S25V@2759|Eukaryota,37VKH@33090|Viridiplantae,3GJAI@35493|Streptophyta	35493|Streptophyta	-	-
TRINITY_DN17093_c0_g1	28IAV@1|root,2QQMB@2759|Eukaryota,37N7N@33090|Viridiplantae,3GA2J@35493|Streptophyta	35493|Streptophyta	S	BEST Arabidopsis thaliana protein match is hydroxyproline-rich glycoprotein family protein (TAIR AT3G56590.2)
TRINITY_DN17097_c0_g1	COG4071@1|root,2SKEH@2759|Eukaryota,37YJ7@33090|Viridiplantae	33090|Viridiplantae	-	-
TRINITY_DN17100_c0_g1	KOG4306@1|root,KOG4306@2759|Eukaryota,37IGN@33090|Viridiplantae,3GC8Y@35493|Streptophyta,4JI71@91835|fabids	35493|Streptophyta	T	PI-PLC X-box domain-containing protein DDB_G0293730-like
TRINITY_DN17115_c0_g1	KOG4210@1|root,KOG4210@2759|Eukaryota,37V8I@33090|Viridiplantae,3GK17@35493|Streptophyta,3M02K@4447|Liliopsida	35493|Streptophyta	K	RNA binding
TRINITY_DN17129_c0_g1	2CGHN@1|root,2RZTM@2759|Eukaryota,37UKP@33090|Viridiplantae,3GJ0B@35493|Streptophyta	35493|Streptophyta	-	-
TRINITY_DN17149_c0_g1	2CM90@1|root,2QPND@2759|Eukaryota,37HVH@33090|Viridiplantae,3GFAK@35493|Streptophyta,4JD5E@91835|fabids	35493|Streptophyta	-	-
TRINITY_DN17160_c0_g1	2EJE2@1|root,2SPKH@2759|Eukaryota,37ZZC@33090|Viridiplantae,3GPUK@35493|Streptophyta	35493|Streptophyta	-	-
TRINITY_DN17178_c0_g1	2CNHU@1|root,2QWEP@2759|Eukaryota,37PJV@33090|Viridiplantae,3GDRG@35493|Streptophyta	35493|Streptophyta	S	Armadillo beta-catenin repeat family protein
TRINITY_DN17182_c0_g1	KOG4197@1|root,KOG4197@2759|Eukaryota	2759|Eukaryota	S	endonuclease activity
TRINITY_DN17193_c0_g1	28N70@1|root,2QUSC@2759|Eukaryota,37KVZ@33090|Viridiplantae,3G86C@35493|Streptophyta,3HPC6@3699|Brassicales	35493|Streptophyta	S	Transcription termination factor nusG
TRINITY_DN17197_c0_g1	28PWW@1|root,2QWJH@2759|Eukaryota,37PX5@33090|Viridiplantae,3G9PG@35493|Streptophyta	35493|Streptophyta	-	-
TRINITY_DN17198_c0_g1	2AUY1@1|root,2RZV3@2759|Eukaryota,37UXM@33090|Viridiplantae,3GJHP@35493|Streptophyta,4JPUE@91835|fabids	35493|Streptophyta	-	-
TRINITY_DN17200_c0_g1	28KMQ@1|root,2QT34@2759|Eukaryota,37MHP@33090|Viridiplantae,3GBA6@35493|Streptophyta	35493|Streptophyta	-	-
TRINITY_DN17203_c0_g1	2C7QW@1|root,2QRNX@2759|Eukaryota,37HHZ@33090|Viridiplantae,3GAA7@35493|Streptophyta	35493|Streptophyta	S	Ubiquitin system component Cue protein
TRINITY_DN17221_c0_g1	28PYR@1|root,2QWMC@2759|Eukaryota,37T55@33090|Viridiplantae,3G7Q5@35493|Streptophyta	35493|Streptophyta	S	BEST Arabidopsis thaliana protein match is 3'-5' exonuclease domain-containing protein K homology domain-containing protein KH domain-containing protein (TAIR AT2G25910.2)
TRINITY_DN17235_c0_g1	2C5BY@1|root,2S2XS@2759|Eukaryota,37UVW@33090|Viridiplantae,3GJ5B@35493|Streptophyta,44K7I@71274|asterids	35493|Streptophyta	-	-
TRINITY_DN17237_c0_g1	28NT1@1|root,2QVCZ@2759|Eukaryota,37N9B@33090|Viridiplantae,3G83M@35493|Streptophyta	35493|Streptophyta	-	-
TRINITY_DN1727_c0_g1	28KIK@1|root,2QSZV@2759|Eukaryota,37RXN@33090|Viridiplantae,3GGCV@35493|Streptophyta	35493|Streptophyta	-	-
TRINITY_DN17281_c0_g1	2BWB0@1|root,2QTMB@2759|Eukaryota,37S3F@33090|Viridiplantae,3G7FE@35493|Streptophyta	35493|Streptophyta	-	-
TRINITY_DN17283_c0_g1	28JTU@1|root,2QS7T@2759|Eukaryota,37NHK@33090|Viridiplantae,3GEVG@35493|Streptophyta,44G1C@71274|asterids	35493|Streptophyta	S	PRLI-interacting factor
TRINITY_DN17283_c0_g2	28JTU@1|root,2QS7T@2759|Eukaryota,37NHK@33090|Viridiplantae,3GEVG@35493|Streptophyta,3KZ8K@4447|Liliopsida	35493|Streptophyta	S	PRLI-interacting factor
TRINITY_DN17283_c0_g3	28JTU@1|root,2QS7T@2759|Eukaryota,37NHK@33090|Viridiplantae,3GEVG@35493|Streptophyta	35493|Streptophyta	S	PRLI-interacting factor
TRINITY_DN1730_c0_g1	KOG4660@1|root,KOG4660@2759|Eukaryota,37JHZ@33090|Viridiplantae,3GAIZ@35493|Streptophyta	35493|Streptophyta	A	Protein terminal ear1
TRINITY_DN17311_c0_g1	28HHF@1|root,2QPVC@2759|Eukaryota,37MAR@33090|Viridiplantae,3GDKE@35493|Streptophyta,3KRG1@4447|Liliopsida	35493|Streptophyta	-	-
TRINITY_DN17314_c0_g1	28YBC@1|root,2R555@2759|Eukaryota,37PEA@33090|Viridiplantae,3GH0G@35493|Streptophyta	35493|Streptophyta	-	-
TRINITY_DN17319_c0_g1	COG3145@1|root,KOG4176@2759|Eukaryota,37HK5@33090|Viridiplantae,3GAYZ@35493|Streptophyta	35493|Streptophyta	I	Hydroxyproline-rich glycoprotein family protein
TRINITY_DN17320_c0_g1	2ABMK@1|root,2RYPG@2759|Eukaryota,37TV6@33090|Viridiplantae,3GF7D@35493|Streptophyta,3KYCE@4447|Liliopsida	35493|Streptophyta	S	HNH nucleases
TRINITY_DN17370_c0_g1	28I7G@1|root,2QQHQ@2759|Eukaryota,37RPF@33090|Viridiplantae,3GCJX@35493|Streptophyta,3KNNV@4447|Liliopsida	35493|Streptophyta	-	-
TRINITY_DN17392_c0_g1	28Q09@1|root,2QWNX@2759|Eukaryota,37I13@33090|Viridiplantae,3G8BX@35493|Streptophyta,4JMVV@91835|fabids	35493|Streptophyta	-	-
TRINITY_DN17393_c0_g1	KOG2932@1|root,KOG2932@2759|Eukaryota,37SG5@33090|Viridiplantae,3G7DY@35493|Streptophyta,3HR3U@3699|Brassicales	35493|Streptophyta	O	E3 ubiquitin-protein ligase
TRINITY_DN17407_c0_g1	2CMUB@1|root,2QRZC@2759|Eukaryota,37HUW@33090|Viridiplantae,3GD5N@35493|Streptophyta	35493|Streptophyta	-	-
TRINITY_DN17411_c0_g1	2CY2S@1|root,2S1IA@2759|Eukaryota,37VF5@33090|Viridiplantae,3GJPQ@35493|Streptophyta,44KTW@71274|asterids	35493|Streptophyta	-	-
TRINITY_DN17439_c0_g1	2CMZP@1|root,2QSYE@2759|Eukaryota,37MH8@33090|Viridiplantae,3GG59@35493|Streptophyta	35493|Streptophyta	-	-
TRINITY_DN17442_c0_g1	28NQH@1|root,2QVAB@2759|Eukaryota,37P7B@33090|Viridiplantae,3GDDB@35493|Streptophyta,3KS9M@4447|Liliopsida,3ICYB@38820|Poales	35493|Streptophyta	-	-
TRINITY_DN17442_c0_g2	28NQH@1|root,2QVAB@2759|Eukaryota,37P7B@33090|Viridiplantae,3GDDB@35493|Streptophyta,3KS9M@4447|Liliopsida	35493|Streptophyta	-	-
TRINITY_DN17446_c0_g1	28ME4@1|root,2QTXK@2759|Eukaryota,37PCD@33090|Viridiplantae,3G8HQ@35493|Streptophyta,4JCY0@91835|fabids	35493|Streptophyta	-	-
TRINITY_DN17446_c2_g1	28ME4@1|root,2QTXK@2759|Eukaryota,37PCD@33090|Viridiplantae,3G8HQ@35493|Streptophyta,3KTJZ@4447|Liliopsida	35493|Streptophyta	-	-
TRINITY_DN17450_c0_g1	2E0MS@1|root,2S81W@2759|Eukaryota,37WZ2@33090|Viridiplantae,3GM1Z@35493|Streptophyta,4JUR6@91835|fabids	35493|Streptophyta	S	cellular response to sulfur starvation
TRINITY_DN17466_c0_g1	28NUR@1|root,2QVES@2759|Eukaryota,37S19@33090|Viridiplantae,3GE3Y@35493|Streptophyta,3KQBU@4447|Liliopsida	35493|Streptophyta	O	Ring finger
TRINITY_DN17483_c1_g1	2BG4M@1|root,2S18J@2759|Eukaryota,37VVB@33090|Viridiplantae,3GJBY@35493|Streptophyta,3KZ2N@4447|Liliopsida	35493|Streptophyta	S	isoform X1
TRINITY_DN17487_c0_g1	28SB7@1|root,2QVN1@2759|Eukaryota,37S0H@33090|Viridiplantae,3GG49@35493|Streptophyta	35493|Streptophyta	-	-
TRINITY_DN17519_c0_g1	2CXUK@1|root,2RZWK@2759|Eukaryota,37UI2@33090|Viridiplantae,3GIZ4@35493|Streptophyta,4JPWC@91835|fabids	35493|Streptophyta	-	-
TRINITY_DN17521_c0_g1	KOG2610@1|root,KOG2610@2759|Eukaryota,37SU5@33090|Viridiplantae,3GENR@35493|Streptophyta	35493|Streptophyta	O	Tetratricopeptide repeat protein
TRINITY_DN17531_c0_g1	KOG2813@1|root,KOG2813@2759|Eukaryota,37SYI@33090|Viridiplantae,3GC3M@35493|Streptophyta,4JFCW@91835|fabids	35493|Streptophyta	O	Protein SSUH2 homolog
TRINITY_DN17558_c0_g1	2CMND@1|root,2QQZ2@2759|Eukaryota,37KVH@33090|Viridiplantae,3G9P2@35493|Streptophyta,3KR7Y@4447|Liliopsida	35493|Streptophyta	-	-
TRINITY_DN17560_c0_g1	KOG2580@1|root,KOG2580@2759|Eukaryota,37UPA@33090|Viridiplantae,3GIR3@35493|Streptophyta	35493|Streptophyta	U	protein import into mitochondrial matrix
TRINITY_DN17595_c0_g1	29UPJ@1|root,2RXJ5@2759|Eukaryota,37TVX@33090|Viridiplantae,3GHV7@35493|Streptophyta,44S8K@71274|asterids	35493|Streptophyta	-	-
TRINITY_DN17686_c0_g2	28IBU@1|root,2QQND@2759|Eukaryota,37NP0@33090|Viridiplantae,3G8IS@35493|Streptophyta	35493|Streptophyta	-	-
TRINITY_DN17706_c0_g1	2CG9D@1|root,2S3KE@2759|Eukaryota,37W4I@33090|Viridiplantae,3GKAS@35493|Streptophyta,3M0VA@4447|Liliopsida	35493|Streptophyta	-	-
TRINITY_DN17709_c0_g1	28JEN@1|root,2QRTM@2759|Eukaryota,37KQT@33090|Viridiplantae,3GCEV@35493|Streptophyta	35493|Streptophyta	-	-
TRINITY_DN17712_c5_g1	28KSY@1|root,2QT92@2759|Eukaryota,37PT3@33090|Viridiplantae,3G9AA@35493|Streptophyta	35493|Streptophyta	-	-
TRINITY_DN17724_c0_g1	28I8K@1|root,2QQIX@2759|Eukaryota,37HNV@33090|Viridiplantae,3G84M@35493|Streptophyta	35493|Streptophyta	-	-
TRINITY_DN17748_c0_g1	28N5Y@1|root,2QUR7@2759|Eukaryota,37QNB@33090|Viridiplantae,3GB5I@35493|Streptophyta	35493|Streptophyta	S	High-affinity nickel-transport family protein
TRINITY_DN17759_c0_g1	28K7R@1|root,2QSND@2759|Eukaryota,37K65@33090|Viridiplantae,3GC3H@35493|Streptophyta	35493|Streptophyta	-	-
TRINITY_DN17773_c0_g1	COG0020@1|root,KOG2818@2759|Eukaryota,37SMS@33090|Viridiplantae,3GEUU@35493|Streptophyta	35493|Streptophyta	I	Dehydrodolichyl diphosphate syntase complex subunit
TRINITY_DN17795_c0_g1	28JH7@1|root,2QRWE@2759|Eukaryota,37NSA@33090|Viridiplantae,3G9F9@35493|Streptophyta,4JIWQ@91835|fabids	35493|Streptophyta	-	-
TRINITY_DN17811_c0_g1	COG0520@1|root,KOG2142@2759|Eukaryota,37PXD@33090|Viridiplantae,3G9N6@35493|Streptophyta,3HP9B@3699|Brassicales	35493|Streptophyta	H	superfamily protein
TRINITY_DN17827_c0_g1	2BWEZ@1|root,2S2D4@2759|Eukaryota,37W9T@33090|Viridiplantae,3GJ4C@35493|Streptophyta	35493|Streptophyta	-	-
TRINITY_DN17830_c0_g1	28JB5@1|root,2QRQ3@2759|Eukaryota,37KWV@33090|Viridiplantae,3GG8E@35493|Streptophyta	35493|Streptophyta	-	-
TRINITY_DN17855_c0_g1	29QCU@1|root,2QQMU@2759|Eukaryota,37TBM@33090|Viridiplantae,3GICW@35493|Streptophyta	35493|Streptophyta	S	Voltage-gated hydrogen channel
TRINITY_DN17861_c0_g1	2CC2H@1|root,2RZC6@2759|Eukaryota,37UV4@33090|Viridiplantae,3GIKX@35493|Streptophyta,3KZNT@4447|Liliopsida	35493|Streptophyta	-	-
TRINITY_DN17865_c0_g1	2BVF6@1|root,2S276@2759|Eukaryota,37VJR@33090|Viridiplantae,3GJFT@35493|Streptophyta	35493|Streptophyta	S	BEST Arabidopsis thaliana protein match is
TRINITY_DN17882_c0_g1	2ADFH@1|root,2RYTJ@2759|Eukaryota,37UBH@33090|Viridiplantae,3GI1G@35493|Streptophyta,3KZBE@4447|Liliopsida	35493|Streptophyta	-	-
TRINITY_DN17885_c0_g1	COG3491@1|root,2QR0G@2759|Eukaryota,37Q3Z@33090|Viridiplantae,3GDIT@35493|Streptophyta	35493|Streptophyta	S	and Fe(II)-dependent oxygenase superfamily protein
TRINITY_DN17892_c0_g1	28MFW@1|root,2QTZA@2759|Eukaryota,37M43@33090|Viridiplantae,3GAHS@35493|Streptophyta	35493|Streptophyta	S	TRAM, LAG1 and CLN8 homology domains.
TRINITY_DN17914_c0_g1	28IK8@1|root,2QQX5@2759|Eukaryota,37MQ8@33090|Viridiplantae,3GG6R@35493|Streptophyta	35493|Streptophyta	-	-
TRINITY_DN17943_c0_g1	28IP6@1|root,2QR07@2759|Eukaryota,37JWI@33090|Viridiplantae,3GCZ6@35493|Streptophyta	35493|Streptophyta	-	-
TRINITY_DN17956_c0_g1	2BVIZ@1|root,2S2AK@2759|Eukaryota,37UIC@33090|Viridiplantae,3GJXH@35493|Streptophyta	35493|Streptophyta	-	-
TRINITY_DN17959_c0_g1	28K3Y@1|root,2QSIH@2759|Eukaryota,37N86@33090|Viridiplantae,3GBHZ@35493|Streptophyta	35493|Streptophyta	S	GDSL esterase lipase
TRINITY_DN17992_c0_g1	2CNFI@1|root,2QVX6@2759|Eukaryota,37QZ7@33090|Viridiplantae,3GEEK@35493|Streptophyta,3M02F@4447|Liliopsida	35493|Streptophyta	-	-
TRINITY_DN18041_c0_g1	KOG1947@1|root,KOG1947@2759|Eukaryota,37KNZ@33090|Viridiplantae,3GCGA@35493|Streptophyta	35493|Streptophyta	L	F-box LRR-repeat protein
TRINITY_DN18054_c0_g5	28NYQ@1|root,2QVJ6@2759|Eukaryota,37QFD@33090|Viridiplantae,3G9KZ@35493|Streptophyta	35493|Streptophyta	K	Transcription factor
TRINITY_DN18092_c0_g1	2CGF6@1|root,2S3X3@2759|Eukaryota,37VYM@33090|Viridiplantae,3GKCS@35493|Streptophyta,3KZXY@4447|Liliopsida	35493|Streptophyta	-	-
TRINITY_DN18115_c0_g2	2D6M7@1|root,2S57A@2759|Eukaryota,37WK2@33090|Viridiplantae,3GM10@35493|Streptophyta,44KQS@71274|asterids	35493|Streptophyta	-	-
TRINITY_DN18150_c0_g1	2CN88@1|root,2QUFZ@2759|Eukaryota,37NST@33090|Viridiplantae,3GD0N@35493|Streptophyta	35493|Streptophyta	S	glycine-rich protein
TRINITY_DN18150_c0_g2	2CN88@1|root,2QUFZ@2759|Eukaryota,37NST@33090|Viridiplantae,3GD0N@35493|Streptophyta	35493|Streptophyta	S	glycine-rich protein
TRINITY_DN18188_c0_g1	28IE9@1|root,2QQQZ@2759|Eukaryota,37QP3@33090|Viridiplantae,3GAI5@35493|Streptophyta	35493|Streptophyta	-	-
TRINITY_DN18204_c0_g1	28MM9@1|root,2QU51@2759|Eukaryota,37N89@33090|Viridiplantae,3G9EE@35493|Streptophyta	35493|Streptophyta	S	Flocculation protein FLO11-like
TRINITY_DN18207_c0_g1	28M3M@1|root,2R42M@2759|Eukaryota,37PFK@33090|Viridiplantae,3GGQ3@35493|Streptophyta,3KRH0@4447|Liliopsida	35493|Streptophyta	G	Lipase (class 3)
TRINITY_DN18214_c1_g1	28NT2@1|root,2QVD1@2759|Eukaryota,37QZG@33090|Viridiplantae,3GAAN@35493|Streptophyta	35493|Streptophyta	-	-
TRINITY_DN18237_c0_g1	28KZK@1|root,2QTGF@2759|Eukaryota,37TN5@33090|Viridiplantae,3GHA7@35493|Streptophyta,4JD85@91835|fabids	35493|Streptophyta	-	-
TRINITY_DN18249_c0_g4	KOG4658@1|root,KOG4658@2759|Eukaryota,37R2E@33090|Viridiplantae,3G8BA@35493|Streptophyta	35493|Streptophyta	T	Disease resistance protein
TRINITY_DN18249_c1_g1	KOG4658@1|root,KOG4658@2759|Eukaryota,37R2E@33090|Viridiplantae,3G8BA@35493|Streptophyta,4JSN5@91835|fabids	35493|Streptophyta	T	rpm1,rps3
TRINITY_DN18271_c2_g2	2C7QK@1|root,2QUNQ@2759|Eukaryota,37QB2@33090|Viridiplantae,3GF5M@35493|Streptophyta,4JVI7@91835|fabids	35493|Streptophyta	S	Protein of unknown function (DUF 659)
TRINITY_DN18306_c0_g1	2CMI0@1|root,2QQDJ@2759|Eukaryota,37IYJ@33090|Viridiplantae,3GCTG@35493|Streptophyta,4JNMU@91835|fabids	35493|Streptophyta	-	-
TRINITY_DN18312_c0_g1	2AU0F@1|root,31JKB@2|Bacteria,1RGGF@1224|Proteobacteria,2U8PC@28211|Alphaproteobacteria,48TEI@772|Bartonellaceae	28211|Alphaproteobacteria	S	COG NOG14600 non supervised orthologous group
TRINITY_DN18339_c1_g1	29SZ3@1|root,2RXF2@2759|Eukaryota,37TR5@33090|Viridiplantae,3GHW5@35493|Streptophyta,44JS3@71274|asterids	35493|Streptophyta	-	-
TRINITY_DN18353_c0_g1	2AXP6@1|root,2S01C@2759|Eukaryota,37UU6@33090|Viridiplantae,3GJ4I@35493|Streptophyta	35493|Streptophyta	-	-
TRINITY_DN18360_c0_g1	2BWZY@1|root,2S2EA@2759|Eukaryota,37VED@33090|Viridiplantae,3GJQN@35493|Streptophyta,4JQ47@91835|fabids	35493|Streptophyta	-	-
TRINITY_DN18383_c0_g1	28K14@1|root,2QSFI@2759|Eukaryota,37SF5@33090|Viridiplantae,3GDP5@35493|Streptophyta	35493|Streptophyta	-	-
TRINITY_DN18397_c0_g1	28NUR@1|root,2QVES@2759|Eukaryota,37S19@33090|Viridiplantae,3GE3Y@35493|Streptophyta,3KQBU@4447|Liliopsida	35493|Streptophyta	O	Ring finger
TRINITY_DN18410_c0_g1	28NP8@1|root,2S0X3@2759|Eukaryota,37V1V@33090|Viridiplantae,3GRN5@35493|Streptophyta	33090|Viridiplantae	-	-
TRINITY_DN18412_c0_g1	2CMG3@1|root,2QQ97@2759|Eukaryota,37JIU@33090|Viridiplantae,3GHHI@35493|Streptophyta,44DBZ@71274|asterids	35493|Streptophyta	-	-
TRINITY_DN18416_c0_g1	2A5VF@1|root,2RYAH@2759|Eukaryota,37U3A@33090|Viridiplantae,3GIC0@35493|Streptophyta	35493|Streptophyta	-	-
TRINITY_DN18417_c0_g1	28TI3@1|root,2R08M@2759|Eukaryota,37J9S@33090|Viridiplantae,3GE92@35493|Streptophyta	35493|Streptophyta	-	-
TRINITY_DN18436_c0_g1	28IQ0@1|root,2QR14@2759|Eukaryota,37PIH@33090|Viridiplantae,3GEX8@35493|Streptophyta,3HVBW@3699|Brassicales	35493|Streptophyta	S	Prolyl 4-hydroxylase alpha subunit homologues.
TRINITY_DN18438_c1_g3	COG2940@1|root,KOG2084@2759|Eukaryota,37IMX@33090|Viridiplantae,3G7XQ@35493|Streptophyta	33090|Viridiplantae	B	methyltransferase activity
TRINITY_DN18482_c0_g1	28P33@1|root,2QVPK@2759|Eukaryota,37JYV@33090|Viridiplantae,3GGMZ@35493|Streptophyta	35493|Streptophyta	S	isoform X1
TRINITY_DN18484_c0_g1	KOG3970@1|root,KOG3970@2759|Eukaryota,37N00@33090|Viridiplantae,3GAB7@35493|Streptophyta,4JN5R@91835|fabids	35493|Streptophyta	O	zinc finger protein-like
TRINITY_DN18511_c0_g1	2AXTC@1|root,2S1VW@2759|Eukaryota,37ZKB@33090|Viridiplantae,3GV9A@35493|Streptophyta,3HUIQ@3699|Brassicales	35493|Streptophyta	S	ATP synthesis coupled proton transport
TRINITY_DN18513_c0_g1	2CMWD@1|root,2QSD6@2759|Eukaryota,37JFF@33090|Viridiplantae,3GB6F@35493|Streptophyta,4JFPW@91835|fabids	35493|Streptophyta	-	-
TRINITY_DN18519_c0_g1	28PT9@1|root,2QWFV@2759|Eukaryota,37IAC@33090|Viridiplantae,3G9JM@35493|Streptophyta,4JMB8@91835|fabids	35493|Streptophyta	-	-
TRINITY_DN18519_c0_g2	28PT9@1|root,2QWFV@2759|Eukaryota,37IAC@33090|Viridiplantae,3G9JM@35493|Streptophyta	35493|Streptophyta	-	-
TRINITY_DN18547_c0_g1	COG5260@1|root,KOG2277@2759|Eukaryota,37QA9@33090|Viridiplantae,3GGNI@35493|Streptophyta	35493|Streptophyta	D	translation factor activity, non-nucleic acid binding
TRINITY_DN18550_c0_g1	28HIJ@1|root,2QPWD@2759|Eukaryota,37P0W@33090|Viridiplantae,3GFJA@35493|Streptophyta	35493|Streptophyta	-	-
TRINITY_DN18559_c0_g2	2A3DW@1|root,2RY52@2759|Eukaryota,37KGF@33090|Viridiplantae,3GI52@35493|Streptophyta,3KZIK@4447|Liliopsida	35493|Streptophyta	S	Nuclear transport factor 2 (NTF2) family protein
TRINITY_DN18573_c0_g1	28M83@1|root,2QTR8@2759|Eukaryota,37PW8@33090|Viridiplantae,3GB90@35493|Streptophyta,4JETZ@91835|fabids	35493|Streptophyta	S	isoform X1
TRINITY_DN18577_c0_g1	2CMEV@1|root,2QQ5Y@2759|Eukaryota,37NXH@33090|Viridiplantae,3GE4K@35493|Streptophyta,4JD93@91835|fabids	35493|Streptophyta	S	Domain present in PSD-95, Dlg, and ZO-1/2.
TRINITY_DN18616_c0_g1	2C1JX@1|root,2S5E7@2759|Eukaryota,37WI1@33090|Viridiplantae,3GKMA@35493|Streptophyta,4JQN4@91835|fabids	35493|Streptophyta	-	-
TRINITY_DN1862_c0_g1	2C7QK@1|root,2SHKP@2759|Eukaryota,37YQB@33090|Viridiplantae,3GN5T@35493|Streptophyta	35493|Streptophyta	-	-
TRINITY_DN18648_c0_g1	2D48E@1|root,2SU93@2759|Eukaryota,381NP@33090|Viridiplantae	33090|Viridiplantae	-	-
TRINITY_DN18649_c0_g1	2CWAE@1|root,2R1U0@2759|Eukaryota,383HN@33090|Viridiplantae,3GMI5@35493|Streptophyta	35493|Streptophyta	-	-
TRINITY_DN18702_c0_g1	2A8B9@1|root,2RYG5@2759|Eukaryota,37U1N@33090|Viridiplantae,3GJ63@35493|Streptophyta	35493|Streptophyta	-	-
TRINITY_DN18737_c0_g1	2CYR4@1|root,2S4PM@2759|Eukaryota,37W89@33090|Viridiplantae,3GK6S@35493|Streptophyta	35493|Streptophyta	-	-
TRINITY_DN18744_c0_g2	28P4R@1|root,2QVRI@2759|Eukaryota,37MWF@33090|Viridiplantae,3G8WT@35493|Streptophyta	35493|Streptophyta	S	zinc transporter
TRINITY_DN18748_c0_g1	299HP@1|root,2RGJQ@2759|Eukaryota,37I4J@33090|Viridiplantae,3GDH1@35493|Streptophyta	35493|Streptophyta	-	-
TRINITY_DN18764_c0_g1	2AP5E@1|root,2RZG0@2759|Eukaryota,37UXF@33090|Viridiplantae,3GIY1@35493|Streptophyta	35493|Streptophyta	-	-
TRINITY_DN18786_c0_g1	2CMTW@1|root,2QRXT@2759|Eukaryota,37V5S@33090|Viridiplantae,3GNDP@35493|Streptophyta	35493|Streptophyta	S	inner dynein arm assembly
TRINITY_DN18790_c0_g1	2C9H8@1|root,2S60T@2759|Eukaryota,37X1P@33090|Viridiplantae,3GK7W@35493|Streptophyta	35493|Streptophyta	-	-
TRINITY_DN18803_c0_g1	29JX3@1|root,2S2G2@2759|Eukaryota,37VQY@33090|Viridiplantae,3GPTU@35493|Streptophyta	35493|Streptophyta	-	-
TRINITY_DN18815_c0_g2	28PNT@1|root,2QWAW@2759|Eukaryota,37MQX@33090|Viridiplantae,3G92V@35493|Streptophyta,4JG5D@91835|fabids	35493|Streptophyta	-	-
TRINITY_DN18816_c0_g1	2AI6M@1|root,2RZ44@2759|Eukaryota,37UK1@33090|Viridiplantae,3GIJR@35493|Streptophyta,4JPJ5@91835|fabids	35493|Streptophyta	-	-
TRINITY_DN18856_c0_g2	28PAW@1|root,2RYTU@2759|Eukaryota,37TZB@33090|Viridiplantae,3GI87@35493|Streptophyta,4JQ9A@91835|fabids	35493|Streptophyta	-	-
TRINITY_DN18857_c3_g2	2CAQB@1|root,2S38Z@2759|Eukaryota,37VNS@33090|Viridiplantae,3GJZE@35493|Streptophyta	35493|Streptophyta	-	-
TRINITY_DN18881_c0_g1	KOG4197@1|root,KOG4197@2759|Eukaryota,37VU6@33090|Viridiplantae,3GINT@35493|Streptophyta,3KZ6J@4447|Liliopsida,3IH3S@38820|Poales	35493|Streptophyta	S	endonuclease activity
TRINITY_DN18886_c0_g2	KOG1811@1|root,KOG1811@2759|Eukaryota,37JPE@33090|Viridiplantae,3GCKX@35493|Streptophyta	35493|Streptophyta	L	transposition, RNA-mediated
TRINITY_DN18890_c0_g1	2AUV6@1|root,2RZUV@2759|Eukaryota,37U52@33090|Viridiplantae,3GJ2G@35493|Streptophyta,4JPQ8@91835|fabids	35493|Streptophyta	-	-
TRINITY_DN18908_c0_g1	2BAH3@1|root,2S0VR@2759|Eukaryota,37V2Q@33090|Viridiplantae,3GIPF@35493|Streptophyta	35493|Streptophyta	S	isoform X1
TRINITY_DN18915_c0_g1	2BGVC@1|root,2S1AB@2759|Eukaryota,37WFF@33090|Viridiplantae,3GJI0@35493|Streptophyta,44KUB@71274|asterids	35493|Streptophyta	-	-
TRINITY_DN18920_c2_g5	28NT2@1|root,2QVD1@2759|Eukaryota,37QZG@33090|Viridiplantae,3GAAN@35493|Streptophyta,3HNFF@3699|Brassicales	35493|Streptophyta	-	-
TRINITY_DN18938_c0_g1	KOG2891@1|root,KOG2891@2759|Eukaryota,37HN7@33090|Viridiplantae,3GCDV@35493|Streptophyta	35493|Streptophyta	S	A-kinase anchor protein
TRINITY_DN18954_c0_g1	KOG4210@1|root,KOG4210@2759|Eukaryota,37V8I@33090|Viridiplantae,3GK17@35493|Streptophyta	35493|Streptophyta	K	RNA binding
TRINITY_DN18955_c0_g1	KOG2073@1|root,KOG2073@2759|Eukaryota,37W0X@33090|Viridiplantae,3GJDX@35493|Streptophyta,4JQJN@91835|fabids	35493|Streptophyta	D	protein phosphatase binding
TRINITY_DN18959_c0_g1	2BNDB@1|root,2S1P7@2759|Eukaryota,37V09@33090|Viridiplantae,3GY6T@35493|Streptophyta,3KT2H@4447|Liliopsida,3I73G@38820|Poales	35493|Streptophyta	S	Epidermal growth factor-like domain.
TRINITY_DN18964_c0_g1	2BS5R@1|root,2S1XX@2759|Eukaryota,37VQ1@33090|Viridiplantae,3GJG9@35493|Streptophyta,4JQ4X@91835|fabids	35493|Streptophyta	-	-
TRINITY_DN18976_c0_g1	2A3FT@1|root,2RY57@2759|Eukaryota,37U2U@33090|Viridiplantae,3GIBA@35493|Streptophyta,4JDTP@91835|fabids	35493|Streptophyta	-	-
TRINITY_DN19083_c0_g1	28N5X@1|root,2QT4J@2759|Eukaryota,37PY5@33090|Viridiplantae,3GAHM@35493|Streptophyta	35493|Streptophyta	S	2-oxoglutarate (2OG) and Fe(II)-dependent oxygenase superfamily protein
TRINITY_DN19099_c0_g2	28JG6@1|root,2QRVB@2759|Eukaryota,37R57@33090|Viridiplantae,3GBFA@35493|Streptophyta	35493|Streptophyta	-	-
TRINITY_DN19110_c0_g1	29U3M@1|root,2RXHS@2759|Eukaryota,37TWS@33090|Viridiplantae,3GHY8@35493|Streptophyta	35493|Streptophyta	-	-
TRINITY_DN19111_c0_g1	28NG8@1|root,2QV1V@2759|Eukaryota,37N09@33090|Viridiplantae,3GBNC@35493|Streptophyta,3KXCU@4447|Liliopsida	35493|Streptophyta	-	-
TRINITY_DN19157_c0_g2	2DZH4@1|root,2S714@2759|Eukaryota,37WNM@33090|Viridiplantae,3GKW7@35493|Streptophyta,3M9BS@4447|Liliopsida,3IU9V@38820|Poales	35493|Streptophyta	S	BEST Arabidopsis thaliana protein match is
TRINITY_DN19157_c0_g3	2DZH4@1|root,2S714@2759|Eukaryota,37WNM@33090|Viridiplantae,3GKGD@35493|Streptophyta,3M0VX@4447|Liliopsida,3IJD1@38820|Poales	35493|Streptophyta	S	BEST Arabidopsis thaliana protein match is
TRINITY_DN19157_c0_g5	2DZH4@1|root,2S714@2759|Eukaryota,37WNM@33090|Viridiplantae,3GKW7@35493|Streptophyta,3M9BS@4447|Liliopsida,3IU9V@38820|Poales	35493|Streptophyta	S	BEST Arabidopsis thaliana protein match is
TRINITY_DN19177_c0_g1	28KAS@1|root,2QSRK@2759|Eukaryota,37KKN@33090|Viridiplantae,3G7DU@35493|Streptophyta	35493|Streptophyta	-	-
TRINITY_DN19186_c0_g1	KOG4134@1|root,KOG4134@2759|Eukaryota,37QRE@33090|Viridiplantae,3GCQ5@35493|Streptophyta	35493|Streptophyta	S	DNA-directed RNA
TRINITY_DN19191_c0_g1	KOG4835@1|root,KOG4835@2759|Eukaryota,37TYX@33090|Viridiplantae,3GHTK@35493|Streptophyta	35493|Streptophyta	L	Nuclear nucleic acid-binding protein
TRINITY_DN19210_c0_g1	28P4T@1|root,2QVRK@2759|Eukaryota,37M3Y@33090|Viridiplantae,3GB9J@35493|Streptophyta	35493|Streptophyta	-	-
TRINITY_DN19224_c0_g1	COG4735@1|root,2QT28@2759|Eukaryota,37JUT@33090|Viridiplantae,3GA6G@35493|Streptophyta	35493|Streptophyta	-	-
TRINITY_DN19244_c0_g1	2CMFC@1|root,2S3XZ@2759|Eukaryota,37W2K@33090|Viridiplantae,3GKBR@35493|Streptophyta,4JQIR@91835|fabids	35493|Streptophyta	-	-
TRINITY_DN19255_c0_g1	28KT3@1|root,2QT98@2759|Eukaryota,37T09@33090|Viridiplantae,3GFNK@35493|Streptophyta,44ITZ@71274|asterids	35493|Streptophyta	-	-
TRINITY_DN19315_c0_g1	KOG4833@1|root,KOG4833@2759|Eukaryota,37JTU@33090|Viridiplantae,3G8YF@35493|Streptophyta	35493|Streptophyta	S	glomerular visceral epithelial cell migration
TRINITY_DN19320_c0_g1	2CMEX@1|root,2QQ68@2759|Eukaryota,37N1X@33090|Viridiplantae,3GEC5@35493|Streptophyta,4JNAC@91835|fabids	35493|Streptophyta	-	-
TRINITY_DN19320_c0_g2	2CMEX@1|root,2QQ68@2759|Eukaryota,37N1X@33090|Viridiplantae,3GEC5@35493|Streptophyta,4JNAC@91835|fabids	35493|Streptophyta	-	-
TRINITY_DN19322_c0_g1	2BQQ7@1|root,2S1US@2759|Eukaryota,37V92@33090|Viridiplantae,3GJM1@35493|Streptophyta	35493|Streptophyta	-	-
TRINITY_DN19328_c0_g1	29YCF@1|root,2RXTS@2759|Eukaryota,37UCF@33090|Viridiplantae,3GHAY@35493|Streptophyta	35493|Streptophyta	-	-
TRINITY_DN19359_c0_g1	2CGAC@1|root,2S3KG@2759|Eukaryota,37WCC@33090|Viridiplantae,3GK6G@35493|Streptophyta,4JQFU@91835|fabids	35493|Streptophyta	-	-
TRINITY_DN19361_c0_g1	2C3B6@1|root,2RZJY@2759|Eukaryota,37UEV@33090|Viridiplantae,3GJ2K@35493|Streptophyta,4JQ7J@91835|fabids	35493|Streptophyta	-	-
TRINITY_DN19365_c0_g1	2BCYA@1|root,2S115@2759|Eukaryota,37VHR@33090|Viridiplantae,3GJK2@35493|Streptophyta	35493|Streptophyta	-	-
TRINITY_DN19370_c0_g1	28KJK@1|root,2QT11@2759|Eukaryota,37HMV@33090|Viridiplantae,3GD20@35493|Streptophyta	35493|Streptophyta	-	-
TRINITY_DN19482_c0_g1	2CMC1@1|root,2S3XP@2759|Eukaryota,37WF4@33090|Viridiplantae,3GPQV@35493|Streptophyta	35493|Streptophyta	-	-
TRINITY_DN19501_c0_g1	COG2801@1|root,KOG0017@2759|Eukaryota,37RKH@33090|Viridiplantae,3GGZK@35493|Streptophyta	35493|Streptophyta	L	strictosidine synthase activity
TRINITY_DN19504_c0_g1	2BAVN@1|root,2S0WN@2759|Eukaryota,37V42@33090|Viridiplantae,3GI9E@35493|Streptophyta,3M1DM@4447|Liliopsida,3II8N@38820|Poales	35493|Streptophyta	-	-
TRINITY_DN19543_c0_g1	COG4886@1|root,2SI7S@2759|Eukaryota,37QD6@33090|Viridiplantae,3GCW1@35493|Streptophyta	35493|Streptophyta	S	RESISTANCE protein
TRINITY_DN19543_c1_g3	2D6GI@1|root,2T1YB@2759|Eukaryota	71139.XP_010051407.1|-	S	TIR domain
TRINITY_DN19546_c0_g1	28PB1@1|root,2QVYD@2759|Eukaryota,37SQ4@33090|Viridiplantae,3GFHT@35493|Streptophyta,3KVUU@4447|Liliopsida,3I8FZ@38820|Poales	35493|Streptophyta	S	conserved protein UCP012943
TRINITY_DN19546_c0_g2	28PB1@1|root,2QVYD@2759|Eukaryota,37SQ4@33090|Viridiplantae,3GFHT@35493|Streptophyta,4JQJU@91835|fabids	35493|Streptophyta	S	conserved protein UCP012943
TRINITY_DN19548_c0_g1	2CMDP@1|root,2QQ21@2759|Eukaryota,37MM1@33090|Viridiplantae,3G91V@35493|Streptophyta,4JJMY@91835|fabids	35493|Streptophyta	-	-
TRINITY_DN19548_c0_g2	2CMDP@1|root,2QQ21@2759|Eukaryota,37MM1@33090|Viridiplantae,3G91V@35493|Streptophyta	35493|Streptophyta	-	-
TRINITY_DN19571_c0_g1	28R2B@1|root,2QXRC@2759|Eukaryota,37NQV@33090|Viridiplantae,3GAZI@35493|Streptophyta	35493|Streptophyta	-	-
TRINITY_DN19587_c0_g1	2BKMU@1|root,2S1IX@2759|Eukaryota,37VQA@33090|Viridiplantae,3GJUV@35493|Streptophyta,4JPKY@91835|fabids	35493|Streptophyta	S	DnaJ Hsp40 cysteine-rich domain superfamily protein
TRINITY_DN19597_c1_g1	2A5VF@1|root,2RZBQ@2759|Eukaryota,37UJX@33090|Viridiplantae,3GIYM@35493|Streptophyta	35493|Streptophyta	-	-
TRINITY_DN1959_c0_g1	28HDN@1|root,2QPRV@2759|Eukaryota,37R4U@33090|Viridiplantae,3G8CU@35493|Streptophyta,4JRVR@91835|fabids	35493|Streptophyta	S	Zeta toxin
TRINITY_DN19614_c5_g1	2D5WB@1|root,2S55V@2759|Eukaryota,37W9J@33090|Viridiplantae,3GKQ9@35493|Streptophyta,4JU1P@91835|fabids	35493|Streptophyta	-	-
TRINITY_DN19680_c0_g1	28MN6@1|root,2QU5Y@2759|Eukaryota,37JVU@33090|Viridiplantae,3G8RN@35493|Streptophyta	35493|Streptophyta	-	-
TRINITY_DN19693_c0_g1	COG0389@1|root,KOG2094@2759|Eukaryota,37Q6C@33090|Viridiplantae,3GBZF@35493|Streptophyta	35493|Streptophyta	L	DNA-directed DNA polymerase activity
TRINITY_DN19695_c0_g1	28NA4@1|root,2QUVJ@2759|Eukaryota,37QBK@33090|Viridiplantae,3G9QP@35493|Streptophyta	35493|Streptophyta	-	-
TRINITY_DN19706_c0_g1	28NWC@1|root,2QVGG@2759|Eukaryota,37K9P@33090|Viridiplantae,3GGSB@35493|Streptophyta	35493|Streptophyta	-	-
TRINITY_DN19719_c0_g1	28MPR@1|root,2QU7R@2759|Eukaryota,37M8A@33090|Viridiplantae,3GCPW@35493|Streptophyta,4JJRA@91835|fabids	35493|Streptophyta	-	-
TRINITY_DN19750_c0_g1	KOG2789@1|root,KOG2789@2759|Eukaryota,37MDZ@33090|Viridiplantae,3GEY7@35493|Streptophyta	35493|Streptophyta	S	cellular response to glucose starvation
TRINITY_DN19775_c0_g1	2CN5J@1|root,2QTZN@2759|Eukaryota,37R1P@33090|Viridiplantae,3G7SJ@35493|Streptophyta,4JFDD@91835|fabids	35493|Streptophyta	S	WPP domain-interacting protein
TRINITY_DN19789_c0_g1	28K8E@1|root,2QSP4@2759|Eukaryota,37SP7@33090|Viridiplantae,3GA9I@35493|Streptophyta	35493|Streptophyta	-	-
TRINITY_DN19818_c0_g1	COG5243@1|root,KOG0802@2759|Eukaryota,37W06@33090|Viridiplantae,3GK4Y@35493|Streptophyta,4JQMU@91835|fabids	35493|Streptophyta	O	protein polyubiquitination
TRINITY_DN19819_c1_g1	29UHG@1|root,2RXIP@2759|Eukaryota,37U8J@33090|Viridiplantae,3GIF7@35493|Streptophyta	35493|Streptophyta	-	-
TRINITY_DN19838_c0_g1	28KCW@1|root,2QSTT@2759|Eukaryota,37Q9F@33090|Viridiplantae,3GBDK@35493|Streptophyta	35493|Streptophyta	-	-
TRINITY_DN19860_c0_g1	2C9GG@1|root,2QPPK@2759|Eukaryota,37MF0@33090|Viridiplantae,3GGU9@35493|Streptophyta	35493|Streptophyta	-	-
TRINITY_DN19861_c0_g2	28NKP@1|root,2QWKW@2759|Eukaryota,37NJD@33090|Viridiplantae,3GCDS@35493|Streptophyta	35493|Streptophyta	S	F-Box protein
TRINITY_DN19861_c1_g1	28NKP@1|root,2QWKW@2759|Eukaryota,37NJD@33090|Viridiplantae,3GCDS@35493|Streptophyta	35493|Streptophyta	S	F-Box protein
TRINITY_DN19906_c0_g3	COG0657@1|root,KOG1515@2759|Eukaryota,37J3H@33090|Viridiplantae,3GAR4@35493|Streptophyta,3KNWT@4447|Liliopsida,3I3QX@38820|Poales	35493|Streptophyta	V	alpha/beta hydrolase fold
TRINITY_DN19916_c0_g1	2CDP5@1|root,2S25F@2759|Eukaryota,37VCD@33090|Viridiplantae,3GJDE@35493|Streptophyta,3KZF1@4447|Liliopsida	35493|Streptophyta	-	-
TRINITY_DN19945_c0_g1	2CN8R@1|root,2QUIF@2759|Eukaryota,37SAP@33090|Viridiplantae,3GC5T@35493|Streptophyta	35493|Streptophyta	-	-
TRINITY_DN19958_c0_g1	2A4SF@1|root,2RY81@2759|Eukaryota,37TU2@33090|Viridiplantae,3GI3V@35493|Streptophyta	35493|Streptophyta	-	-
TRINITY_DN19971_c0_g1	2CAM1@1|root,2QPV3@2759|Eukaryota,37QXV@33090|Viridiplantae,3GCNG@35493|Streptophyta	35493|Streptophyta	-	-
TRINITY_DN19986_c0_g1	28K0H@1|root,2QSEZ@2759|Eukaryota,37J0T@33090|Viridiplantae,3GGV7@35493|Streptophyta,4JGBE@91835|fabids	35493|Streptophyta	S	zinc finger
TRINITY_DN19995_c0_g1	2CMMS@1|root,2QQW1@2759|Eukaryota,37Q7E@33090|Viridiplantae,3G9K2@35493|Streptophyta	35493|Streptophyta	S	Pentatricopeptide repeat-containing protein
TRINITY_DN20023_c5_g1	COG1112@1|root,KOG1801@2759|Eukaryota,37RMF@33090|Viridiplantae,3G7ST@35493|Streptophyta,3KPTQ@4447|Liliopsida	35493|Streptophyta	A	superfamily. Protein
TRINITY_DN20023_c5_g2	COG1112@1|root,KOG1801@2759|Eukaryota,37RMF@33090|Viridiplantae,3G7ST@35493|Streptophyta,3KPTQ@4447|Liliopsida,3IB0F@38820|Poales	35493|Streptophyta	A	superfamily. Protein
TRINITY_DN20031_c0_g1	2AM2J@1|root,2RZB0@2759|Eukaryota,37UVG@33090|Viridiplantae,3GJ1E@35493|Streptophyta,44JAU@71274|asterids	35493|Streptophyta	-	-
TRINITY_DN20051_c0_g1	2ESQK@1|root,2SV83@2759|Eukaryota,3819N@33090|Viridiplantae,3GQQH@35493|Streptophyta	35493|Streptophyta	-	-
TRINITY_DN20057_c1_g1	2CNF4@1|root,2QVT9@2759|Eukaryota,37T48@33090|Viridiplantae,3G7HJ@35493|Streptophyta	35493|Streptophyta	-	-
TRINITY_DN20067_c0_g2	28M9R@1|root,2QTT2@2759|Eukaryota,37SYD@33090|Viridiplantae,3GHE3@35493|Streptophyta	35493|Streptophyta	S	XRI1-like
TRINITY_DN20104_c0_g1	2B0RT@1|root,2S08K@2759|Eukaryota,37UW0@33090|Viridiplantae,3GIXT@35493|Streptophyta	35493|Streptophyta	-	-
TRINITY_DN20142_c0_g1	28NDK@1|root,2QUZ0@2759|Eukaryota,37J1R@33090|Viridiplantae,3GBH2@35493|Streptophyta	35493|Streptophyta	-	-
TRINITY_DN20161_c2_g2	28HH8@1|root,2QPV5@2759|Eukaryota,37KF4@33090|Viridiplantae,3GFJV@35493|Streptophyta,44IWJ@71274|asterids	35493|Streptophyta	-	-
TRINITY_DN20161_c3_g1	28I4X@1|root,2QQFA@2759|Eukaryota,37NH8@33090|Viridiplantae,3GE7T@35493|Streptophyta	35493|Streptophyta	S	isoform X1
TRINITY_DN20193_c0_g2	2CF3R@1|root,2S4IH@2759|Eukaryota,37VYT@33090|Viridiplantae,3GKEW@35493|Streptophyta	35493|Streptophyta	-	-
TRINITY_DN20203_c0_g1	COG0451@1|root,KOG1502@2759|Eukaryota,37J9H@33090|Viridiplantae,3GE70@35493|Streptophyta,4JG7D@91835|fabids	35493|Streptophyta	V	Cinnamoyl-CoA reductase
TRINITY_DN20218_c0_g2	299HP@1|root,2RGJQ@2759|Eukaryota,37I4J@33090|Viridiplantae,3GDH1@35493|Streptophyta	35493|Streptophyta	-	-
TRINITY_DN20223_c0_g1	28PFB@1|root,2QW3A@2759|Eukaryota,37TAM@33090|Viridiplantae,3G9M9@35493|Streptophyta	35493|Streptophyta	-	-
TRINITY_DN20229_c1_g2	2CMDV@1|root,2QQ2D@2759|Eukaryota,37IGY@33090|Viridiplantae,3GFTU@35493|Streptophyta,3KSU9@4447|Liliopsida	35493|Streptophyta	S	leucine-rich repeat extensin-like protein
TRINITY_DN20233_c1_g1	2CJNT@1|root,2RIUS@2759|Eukaryota,37SI2@33090|Viridiplantae,3GE0Q@35493|Streptophyta	35493|Streptophyta	-	-
TRINITY_DN20261_c0_g3	2CG92@1|root,2RY4K@2759|Eukaryota	2759|Eukaryota	-	-
TRINITY_DN20272_c0_g1	28JKS@1|root,2QS00@2759|Eukaryota,37HFZ@33090|Viridiplantae,3GBTQ@35493|Streptophyta,4JIYN@91835|fabids	35493|Streptophyta	-	-
TRINITY_DN20274_c0_g1	2BY3Y@1|root,2QQDF@2759|Eukaryota,37MXD@33090|Viridiplantae,3GFKD@35493|Streptophyta	35493|Streptophyta	-	-
TRINITY_DN20310_c0_g1	COG5260@1|root,KOG1906@2759|Eukaryota,37IPQ@33090|Viridiplantae,3G881@35493|Streptophyta	35493|Streptophyta	L	isoform X1
TRINITY_DN20413_c2_g1	2D6GI@1|root,2T1YB@2759|Eukaryota	71139.XP_010051407.1|-	S	TIR domain
TRINITY_DN20416_c1_g1	28I92@1|root,2QQJE@2759|Eukaryota,37M5G@33090|Viridiplantae,3GG0S@35493|Streptophyta	35493|Streptophyta	S	TMV resistance protein N-like
TRINITY_DN20421_c0_g1	2CMXZ@1|root,2QSMC@2759|Eukaryota,37PZ7@33090|Viridiplantae,3G9VK@35493|Streptophyta,3KZPW@4447|Liliopsida	35493|Streptophyta	S	Phospholipase A2 family protein
TRINITY_DN20427_c0_g1	2CXI3@1|root,2RXPN@2759|Eukaryota,37U3R@33090|Viridiplantae,3GI6F@35493|Streptophyta	35493|Streptophyta	-	-
TRINITY_DN20439_c0_g2	KOG1962@1|root,KOG1962@2759|Eukaryota,37RXJ@33090|Viridiplantae,3GD1V@35493|Streptophyta	35493|Streptophyta	V	B-cell receptor-associated protein
TRINITY_DN20445_c0_g4	COG5665@1|root,KOG2150@2759|Eukaryota,37KA5@33090|Viridiplantae,3GBBS@35493|Streptophyta,3KUX9@4447|Liliopsida,3I9JS@38820|Poales	35493|Streptophyta	K	NOT2 / NOT3 / NOT5 family
TRINITY_DN20456_c0_g1	2CF5P@1|root,2QVTX@2759|Eukaryota,37RMV@33090|Viridiplantae,3GDB8@35493|Streptophyta	35493|Streptophyta	S	Adaptor-related protein complex 5, beta 1 subunit
TRINITY_DN2049_c0_g1	COG4886@1|root,2SI7S@2759|Eukaryota,37QD6@33090|Viridiplantae,3GCW1@35493|Streptophyta	33090|Viridiplantae	S	RESISTANCE protein
TRINITY_DN20530_c0_g1	28T0Z@1|root,2QZR2@2759|Eukaryota,37PZH@33090|Viridiplantae,3GDD1@35493|Streptophyta	35493|Streptophyta	S	Heat shock protein binding
TRINITY_DN20564_c0_g1	28KCQ@1|root,2QSTM@2759|Eukaryota,37MRD@33090|Viridiplantae,3GEDH@35493|Streptophyta	35493|Streptophyta	-	-
TRINITY_DN20585_c0_g1	28ISV@1|root,2QR45@2759|Eukaryota,37PVZ@33090|Viridiplantae,3GGPG@35493|Streptophyta,4JIX9@91835|fabids	35493|Streptophyta	-	-
TRINITY_DN20614_c1_g1	2C2QT@1|root,2QUBW@2759|Eukaryota,37MF5@33090|Viridiplantae,3GCEB@35493|Streptophyta	35493|Streptophyta	-	-
TRINITY_DN20659_c1_g1	28ITR@1|root,2QR55@2759|Eukaryota,37NBB@33090|Viridiplantae,3GBRH@35493|Streptophyta	35493|Streptophyta	S	Helix-hairpin-helix DNA-binding motif class 1
TRINITY_DN20660_c0_g1	28M3T@1|root,2QTKM@2759|Eukaryota,37K9R@33090|Viridiplantae,3GGC3@35493|Streptophyta	35493|Streptophyta	-	-
TRINITY_DN20680_c0_g1	28KHF@1|root,2QSYN@2759|Eukaryota,37PZE@33090|Viridiplantae,3GEFV@35493|Streptophyta,3HPJT@3699|Brassicales	35493|Streptophyta	-	-
TRINITY_DN20692_c1_g2	2CNIZ@1|root,2QWKN@2759|Eukaryota,37R3D@33090|Viridiplantae,3GA24@35493|Streptophyta,3HTKZ@3699|Brassicales	35493|Streptophyta	K	Transcription factor
TRINITY_DN20697_c2_g1	2C7QK@1|root,2QUNQ@2759|Eukaryota,37QB2@33090|Viridiplantae,3GF5M@35493|Streptophyta	35493|Streptophyta	S	Protein of unknown function (DUF 659)
TRINITY_DN20698_c0_g1	2CND2@1|root,2QVBR@2759|Eukaryota,37TAH@33090|Viridiplantae,3GHU5@35493|Streptophyta,4JSNM@91835|fabids	35493|Streptophyta	S	TMV resistance protein N-like
TRINITY_DN20706_c4_g2	COG2801@1|root,KOG0017@2759|Eukaryota,37NRU@33090|Viridiplantae,3GGV0@35493|Streptophyta,3M4R8@4447|Liliopsida	35493|Streptophyta	L	transposition, RNA-mediated
TRINITY_DN20714_c0_g1	28KAM@1|root,2QSRD@2759|Eukaryota,37PPJ@33090|Viridiplantae,3GE3E@35493|Streptophyta,3KQD8@4447|Liliopsida,3I42C@38820|Poales	35493|Streptophyta	-	-
TRINITY_DN20739_c1_g1	28IYB@1|root,2QRA1@2759|Eukaryota,37SRG@33090|Viridiplantae,3GA2C@35493|Streptophyta,4JHG0@91835|fabids	35493|Streptophyta	S	Stress response protein nst1-like
TRINITY_DN20758_c2_g2	2AQXG@1|root,2RZJZ@2759|Eukaryota,37UWP@33090|Viridiplantae,3GIJ7@35493|Streptophyta	35493|Streptophyta	S	At5g65660-like
TRINITY_DN20759_c0_g1	KOG1877@1|root,KOG1877@2759|Eukaryota,37IPM@33090|Viridiplantae,3G8NF@35493|Streptophyta	35493|Streptophyta	V	isoform X1
TRINITY_DN20774_c2_g1	2BJ9Y@1|root,2S1FS@2759|Eukaryota,37VMY@33090|Viridiplantae,3GJNC@35493|Streptophyta,4JQ02@91835|fabids	35493|Streptophyta	S	expressed protein
TRINITY_DN20801_c2_g1	2BST1@1|root,2S1Z8@2759|Eukaryota,37VB0@33090|Viridiplantae,3GJC8@35493|Streptophyta,44K1P@71274|asterids	35493|Streptophyta	-	-
TRINITY_DN20801_c2_g2	2BST1@1|root,2S1Z8@2759|Eukaryota,37VB0@33090|Viridiplantae,3GJC8@35493|Streptophyta	35493|Streptophyta	-	-
TRINITY_DN20808_c0_g1	KOG3294@1|root,KOG3294@2759|Eukaryota,37JVV@33090|Viridiplantae,3G98D@35493|Streptophyta,3KMJG@4447|Liliopsida	35493|Streptophyta	T	female pronucleus assembly
TRINITY_DN20811_c0_g2	2CMNW@1|root,2QR42@2759|Eukaryota,37PP0@33090|Viridiplantae,3GGB8@35493|Streptophyta	35493|Streptophyta	-	-
TRINITY_DN20818_c0_g1	28J72@1|root,2QRJB@2759|Eukaryota,37JWF@33090|Viridiplantae,3G747@35493|Streptophyta	35493|Streptophyta	-	-
TRINITY_DN20842_c0_g1	2CCPC@1|root,2QQY0@2759|Eukaryota,37R6U@33090|Viridiplantae,3G7HY@35493|Streptophyta,3KVVG@4447|Liliopsida	35493|Streptophyta	S	Holocarboxylase synthetase
TRINITY_DN20858_c0_g1	28HHF@1|root,2QPVC@2759|Eukaryota,37MAR@33090|Viridiplantae,3GDKE@35493|Streptophyta	35493|Streptophyta	-	-
TRINITY_DN20863_c0_g1	28N3F@1|root,2QQ23@2759|Eukaryota,37JHH@33090|Viridiplantae,3GH8B@35493|Streptophyta,4JGAZ@91835|fabids	35493|Streptophyta	-	-
TRINITY_DN20867_c0_g1	2CMAM@1|root,2QPT9@2759|Eukaryota,37Q14@33090|Viridiplantae,3GBCW@35493|Streptophyta	35493|Streptophyta	-	-
TRINITY_DN20871_c0_g1	28IKX@1|root,2QQXS@2759|Eukaryota,37JAG@33090|Viridiplantae,3GE75@35493|Streptophyta,3KU69@4447|Liliopsida,3IC4N@38820|Poales	35493|Streptophyta	S	Methyltransferase FkbM domain
TRINITY_DN20878_c0_g2	28I3Q@1|root,2QQE4@2759|Eukaryota,37KT6@33090|Viridiplantae,3G7I4@35493|Streptophyta,3HR0C@3699|Brassicales	35493|Streptophyta	S	Nodulin-like Major Facilitator Superfamily protein
TRINITY_DN20887_c0_g1	2CHNU@1|root,2S3PP@2759|Eukaryota,37WGG@33090|Viridiplantae	33090|Viridiplantae	-	-
TRINITY_DN20924_c0_g1	28IFZ@1|root,2QQSV@2759|Eukaryota,37I3V@33090|Viridiplantae,3GDT0@35493|Streptophyta	35493|Streptophyta	S	Protein kinase superfamily protein
TRINITY_DN20928_c0_g1	2D0B0@1|root,2S3MK@2759|Eukaryota,37VZN@33090|Viridiplantae,3GKA6@35493|Streptophyta	35493|Streptophyta	-	-
TRINITY_DN20957_c1_g3	28K8H@1|root,2QSP6@2759|Eukaryota,37TWG@33090|Viridiplantae,3GH0V@35493|Streptophyta,44CAI@71274|asterids	35493|Streptophyta	S	Glyoxalase/Bleomycin resistance protein/Dioxygenase superfamily
TRINITY_DN20959_c2_g2	2CU6P@1|root,2RJJK@2759|Eukaryota,37T0A@33090|Viridiplantae,3GFI7@35493|Streptophyta,3M911@4447|Liliopsida,3ISJB@38820|Poales	35493|Streptophyta	S	Protein of unknown function (DUF 659)
TRINITY_DN20959_c3_g11	2CU6P@1|root,2RJJK@2759|Eukaryota,37T0A@33090|Viridiplantae,3GFI7@35493|Streptophyta	35493|Streptophyta	-	-
TRINITY_DN20959_c3_g3	2CU6P@1|root,2RJJK@2759|Eukaryota,37T0A@33090|Viridiplantae,3GFI7@35493|Streptophyta	35493|Streptophyta	-	-
TRINITY_DN20986_c0_g1	28KDC@1|root,2QSU6@2759|Eukaryota,37NFR@33090|Viridiplantae,3GD80@35493|Streptophyta	35493|Streptophyta	-	-
TRINITY_DN21003_c2_g1	2BFCY@1|root,2S16S@2759|Eukaryota,37VIY@33090|Viridiplantae,3GJR0@35493|Streptophyta	35493|Streptophyta	-	-
TRINITY_DN21032_c0_g6	KOG0266@1|root,KOG0266@2759|Eukaryota,37MHM@33090|Viridiplantae,3GA85@35493|Streptophyta,3KYHQ@4447|Liliopsida	35493|Streptophyta	S	transcriptional corepressor
TRINITY_DN21060_c0_g1	2CMNR@1|root,2QR2Q@2759|Eukaryota,37IVZ@33090|Viridiplantae,3G8NM@35493|Streptophyta	35493|Streptophyta	-	-
TRINITY_DN21080_c0_g1	2CN55@1|root,2QTY1@2759|Eukaryota,37NYD@33090|Viridiplantae,3GG4E@35493|Streptophyta,3HX0R@3699|Brassicales	35493|Streptophyta	-	-
TRINITY_DN21089_c0_g1	2AS8Y@1|root,2RZP9@2759|Eukaryota,37UN7@33090|Viridiplantae,3GJ56@35493|Streptophyta	35493|Streptophyta	-	-
TRINITY_DN21142_c3_g1	28MD7@1|root,2QTWP@2759|Eukaryota,37MUB@33090|Viridiplantae,3GDD3@35493|Streptophyta,3HMK9@3699|Brassicales	35493|Streptophyta	-	-
TRINITY_DN21148_c0_g1	28XIB@1|root,2R4BG@2759|Eukaryota,37T5Z@33090|Viridiplantae,3GHA6@35493|Streptophyta,4JRR9@91835|fabids	35493|Streptophyta	T	TMV resistance protein N-like
TRINITY_DN21154_c1_g2	2CGF5@1|root,2QU7Y@2759|Eukaryota,37NA2@33090|Viridiplantae,3GFXJ@35493|Streptophyta	35493|Streptophyta	-	-
TRINITY_DN21163_c0_g1	2CMKW@1|root,2QQRG@2759|Eukaryota,37JKM@33090|Viridiplantae,3GDPU@35493|Streptophyta,44H1K@71274|asterids	35493|Streptophyta	-	-
TRINITY_DN21181_c0_g1	KOG2352@1|root,KOG2352@2759|Eukaryota,37NRD@33090|Viridiplantae,3GH1E@35493|Streptophyta,3KUZR@4447|Liliopsida	35493|Streptophyta	E	Methyltransferase-like protein
TRINITY_DN21197_c0_g1	28K86@1|root,2QSNX@2759|Eukaryota,37I7Q@33090|Viridiplantae,3GBTN@35493|Streptophyta	35493|Streptophyta	-	-
TRINITY_DN21231_c0_g1	COG0596@1|root,KOG4178@2759|Eukaryota,37JY0@33090|Viridiplantae,3GCB0@35493|Streptophyta	35493|Streptophyta	I	Bifunctional epoxide hydrolase 2-like
TRINITY_DN21233_c1_g1	2CR5Z@1|root,2S46M@2759|Eukaryota,37W7S@33090|Viridiplantae,3GJAP@35493|Streptophyta	35493|Streptophyta	S	protein At4g13200, chloroplastic
TRINITY_DN21233_c2_g1	KOG4210@1|root,KOG4210@2759|Eukaryota,37U9I@33090|Viridiplantae,3GIY3@35493|Streptophyta	35493|Streptophyta	K	RNA binding
TRINITY_DN21249_c0_g1	2C4SJ@1|root,2QSDB@2759|Eukaryota,37SR9@33090|Viridiplantae,3GH3A@35493|Streptophyta	35493|Streptophyta	-	-
TRINITY_DN21285_c0_g3	29YJ1@1|root,2RXU3@2759|Eukaryota,37TTT@33090|Viridiplantae,3GHHD@35493|Streptophyta	35493|Streptophyta	S	Jacalin-like lectin domain
TRINITY_DN21286_c0_g1	28MXP@1|root,2QUG5@2759|Eukaryota,37I1S@33090|Viridiplantae,3GDZ6@35493|Streptophyta,3KRAX@4447|Liliopsida	35493|Streptophyta	-	-
TRINITY_DN21292_c0_g2	KOG1382@1|root,KOG1382@2759|Eukaryota,37JZY@33090|Viridiplantae,3GA0X@35493|Streptophyta,3KSRM@4447|Liliopsida,3ID93@38820|Poales	35493|Streptophyta	GM	Belongs to the histidine acid phosphatase family
TRINITY_DN21302_c0_g1	2A447@1|root,2RY6N@2759|Eukaryota,37TXZ@33090|Viridiplantae,3GI3H@35493|Streptophyta	35493|Streptophyta	-	-
TRINITY_DN21336_c1_g1	COG0596@1|root,KOG1454@2759|Eukaryota,37MUV@33090|Viridiplantae,3GGKS@35493|Streptophyta	35493|Streptophyta	IQ	hydrolase, alpha beta fold family protein
TRINITY_DN21348_c0_g1	28JRY@1|root,2QS5K@2759|Eukaryota,37IKV@33090|Viridiplantae,3GBUG@35493|Streptophyta	35493|Streptophyta	S	Pleckstrin homology domain.
TRINITY_DN21358_c0_g1	2CMP3@1|root,2QR51@2759|Eukaryota,37NM7@33090|Viridiplantae,3G8N5@35493|Streptophyta,4JN3I@91835|fabids	35493|Streptophyta	-	-
TRINITY_DN21384_c0_g1	COG5602@1|root,KOG4204@2759|Eukaryota,37NWC@33090|Viridiplantae,3G9Z6@35493|Streptophyta	33090|Viridiplantae	B	Paired amphipathic helix protein Sin3-like
TRINITY_DN21385_c0_g1	28XIB@1|root,2R4BG@2759|Eukaryota,37T5Z@33090|Viridiplantae	33090|Viridiplantae	S	TMV resistance protein N-like
TRINITY_DN21460_c0_g1	2CMCV@1|root,2QPZJ@2759|Eukaryota,37SMD@33090|Viridiplantae,3GFHF@35493|Streptophyta,4JIVG@91835|fabids	35493|Streptophyta	S	Sec-independent protein translocase protein
TRINITY_DN21473_c2_g2	2CICP@1|root,2S3R7@2759|Eukaryota,37W5E@33090|Viridiplantae,3GM39@35493|Streptophyta	35493|Streptophyta	-	-
TRINITY_DN21476_c0_g1	2D0IS@1|root,2SECF@2759|Eukaryota,37XHP@33090|Viridiplantae,3GZUK@35493|Streptophyta	35493|Streptophyta	-	-
TRINITY_DN21539_c2_g1	2AW0Z@1|root,2RZXM@2759|Eukaryota,37V1F@33090|Viridiplantae,3GJ3K@35493|Streptophyta	35493|Streptophyta	-	-
TRINITY_DN21539_c2_g2	2CADA@1|root,2S53K@2759|Eukaryota,37W51@33090|Viridiplantae,3GK1Y@35493|Streptophyta	35493|Streptophyta	-	-
TRINITY_DN21553_c0_g1	2CAJH@1|root,2QR6N@2759|Eukaryota,37RZA@33090|Viridiplantae,3G9E3@35493|Streptophyta	35493|Streptophyta	-	-
TRINITY_DN21570_c0_g1	28T0Z@1|root,2QZR2@2759|Eukaryota,37PZH@33090|Viridiplantae,3GDD1@35493|Streptophyta	35493|Streptophyta	S	Heat shock protein binding
TRINITY_DN21576_c2_g1	28P95@1|root,2QVW8@2759|Eukaryota,37RSH@33090|Viridiplantae,3GHDC@35493|Streptophyta,44J4D@71274|asterids	35493|Streptophyta	-	-
TRINITY_DN21584_c2_g1	COG0507@1|root,KOG0987@2759|Eukaryota,3ABUV@33154|Opisthokonta,3P9IP@4751|Fungi	4751|Fungi	L	Belongs to the helicase family
TRINITY_DN21589_c0_g1	28K26@1|root,2QSGQ@2759|Eukaryota,37RV7@33090|Viridiplantae,3G7JW@35493|Streptophyta,3KKYZ@4447|Liliopsida	35493|Streptophyta	S	Type 1 membrane protein
TRINITY_DN21601_c6_g1	2CE1Q@1|root,2QVM9@2759|Eukaryota,37SUU@33090|Viridiplantae,3GFI0@35493|Streptophyta	35493|Streptophyta	-	-
TRINITY_DN21612_c1_g1	28J6K@1|root,2QRIT@2759|Eukaryota,37QAS@33090|Viridiplantae,3G9I9@35493|Streptophyta	35493|Streptophyta	-	-
TRINITY_DN21613_c0_g1	2CMKQ@1|root,2QQQG@2759|Eukaryota,37IIQ@33090|Viridiplantae,3G7YQ@35493|Streptophyta	35493|Streptophyta	-	-
TRINITY_DN21620_c3_g2	2CYBA@1|root,2S4NQ@2759|Eukaryota,37W8Z@33090|Viridiplantae,3GK9F@35493|Streptophyta,44R39@71274|asterids	35493|Streptophyta	-	-
TRINITY_DN21647_c2_g3	28M25@1|root,2QTIU@2759|Eukaryota,37QY4@33090|Viridiplantae,3GETH@35493|Streptophyta	35493|Streptophyta	S	WD40 repeats
TRINITY_DN21676_c0_g1	2AUZU@1|root,2RZV7@2759|Eukaryota,37UNK@33090|Viridiplantae,3GIZG@35493|Streptophyta,3HW9J@3699|Brassicales	35493|Streptophyta	-	-
TRINITY_DN21691_c0_g1	2CKYW@1|root,2QWD3@2759|Eukaryota,37MV1@33090|Viridiplantae,3GFKN@35493|Streptophyta	35493|Streptophyta	-	-
TRINITY_DN21692_c0_g1	28I0W@1|root,2QQBM@2759|Eukaryota,37QCD@33090|Viridiplantae,3GDH6@35493|Streptophyta	35493|Streptophyta	-	-
TRINITY_DN21711_c2_g8	2D67G@1|root,2T109@2759|Eukaryota,382H5@33090|Viridiplantae,3GS5U@35493|Streptophyta,3M6V8@4447|Liliopsida,3IQYF@38820|Poales	35493|Streptophyta	-	-
TRINITY_DN21738_c1_g4	2CN4J@1|root,2S3ZV@2759|Eukaryota,37VXU@33090|Viridiplantae,3GK5T@35493|Streptophyta,3M19R@4447|Liliopsida,3IIEU@38820|Poales	35493|Streptophyta	-	-
TRINITY_DN21842_c0_g1	28PAW@1|root,2QVY8@2759|Eukaryota,37TG3@33090|Viridiplantae,3GGWW@35493|Streptophyta	35493|Streptophyta	S	superfamily. Protein
TRINITY_DN21877_c0_g1	2BZ08@1|root,2QRBU@2759|Eukaryota,37M2N@33090|Viridiplantae,3G7Z7@35493|Streptophyta	35493|Streptophyta	S	BEST Arabidopsis thaliana protein match is
TRINITY_DN21877_c0_g2	2BZ08@1|root,2QRBU@2759|Eukaryota,37M2N@33090|Viridiplantae,3G7Z7@35493|Streptophyta,4JHX0@91835|fabids	35493|Streptophyta	S	BEST Arabidopsis thaliana protein match is
TRINITY_DN21901_c0_g1	2BZXC@1|root,2QQBU@2759|Eukaryota,37KP2@33090|Viridiplantae,3GEBJ@35493|Streptophyta,4JJEP@91835|fabids	35493|Streptophyta	S	isoform X1
TRINITY_DN21952_c0_g1	28N3S@1|root,2QUNX@2759|Eukaryota,37HV4@33090|Viridiplantae,3GCCI@35493|Streptophyta	35493|Streptophyta	-	-
TRINITY_DN21961_c1_g2	28PVH@1|root,2QWI4@2759|Eukaryota,37PJ0@33090|Viridiplantae,3GFEC@35493|Streptophyta,4JJ34@91835|fabids	35493|Streptophyta	-	-
TRINITY_DN21968_c0_g1	29GSI@1|root,2RPZ2@2759|Eukaryota,37SN4@33090|Viridiplantae,3GH5B@35493|Streptophyta,4JE3J@91835|fabids	35493|Streptophyta	-	-
TRINITY_DN21972_c0_g1	2CMWC@1|root,2QSD3@2759|Eukaryota,37ISX@33090|Viridiplantae,3GDPJ@35493|Streptophyta	35493|Streptophyta	-	-
TRINITY_DN21976_c5_g1	2APG8@1|root,2RZGQ@2759|Eukaryota,37V29@33090|Viridiplantae,3GIYJ@35493|Streptophyta	35493|Streptophyta	-	-
TRINITY_DN21980_c4_g1	2CXIF@1|root,2RXU8@2759|Eukaryota,37TRB@33090|Viridiplantae,3GI4D@35493|Streptophyta,3HTGJ@3699|Brassicales	35493|Streptophyta	-	-
TRINITY_DN22027_c0_g2	2CN8F@1|root,2QUH4@2759|Eukaryota,37Q38@33090|Viridiplantae,3G975@35493|Streptophyta	35493|Streptophyta	-	-
TRINITY_DN22030_c1_g1	28KMJ@1|root,2QT2Y@2759|Eukaryota,37RQB@33090|Viridiplantae,3GG7J@35493|Streptophyta,3KXKU@4447|Liliopsida,3I56F@38820|Poales	35493|Streptophyta	-	-
TRINITY_DN22034_c0_g1	28Q20@1|root,2QWQP@2759|Eukaryota,37T9P@33090|Viridiplantae,3GDHQ@35493|Streptophyta	35493|Streptophyta	-	-
TRINITY_DN22036_c1_g1	2CNFM@1|root,2QVXV@2759|Eukaryota,37PW0@33090|Viridiplantae,3GHFT@35493|Streptophyta	35493|Streptophyta	-	-
TRINITY_DN22108_c1_g2	28WKM@1|root,2R3CW@2759|Eukaryota,37T67@33090|Viridiplantae,3GET1@35493|Streptophyta,4JPTG@91835|fabids	35493|Streptophyta	-	-
TRINITY_DN22112_c6_g1	2CMMM@1|root,2QQV3@2759|Eukaryota,37MGW@33090|Viridiplantae,3GBRI@35493|Streptophyta,3HSKF@3699|Brassicales	35493|Streptophyta	K	mediator of RNA polymerase II transcription subunit
TRINITY_DN22121_c1_g2	28I92@1|root,2QQJE@2759|Eukaryota,37M5G@33090|Viridiplantae,3GG0S@35493|Streptophyta,4JNTG@91835|fabids	35493|Streptophyta	T	TMV resistance protein N-like
TRINITY_DN22134_c0_g1	28K1P@1|root,2QUM5@2759|Eukaryota,37NGH@33090|Viridiplantae,3G7PC@35493|Streptophyta,44GVI@71274|asterids	35493|Streptophyta	S	ARM-repeat Tetratricopeptide repeat (TPR)-like protein
TRINITY_DN22141_c0_g1	2CH32@1|root,2QQ0E@2759|Eukaryota,37KSF@33090|Viridiplantae,3GGP4@35493|Streptophyta,3KZAB@4447|Liliopsida	35493|Streptophyta	-	-
TRINITY_DN22144_c0_g1	28IR2@1|root,2QR2C@2759|Eukaryota,37INW@33090|Viridiplantae,3GFUT@35493|Streptophyta,3HTY4@3699|Brassicales	35493|Streptophyta	-	-
TRINITY_DN2214_c0_g1	2AHAJ@1|root,2RZ1V@2759|Eukaryota,37UQP@33090|Viridiplantae,3GJY0@35493|Streptophyta	35493|Streptophyta	S	CHD5-like protein
TRINITY_DN22150_c0_g1	2CKYX@1|root,2RZCU@2759|Eukaryota,37UZ6@33090|Viridiplantae,3GJ3S@35493|Streptophyta,3KZZ3@4447|Liliopsida,3IHRA@38820|Poales	35493|Streptophyta	S	transcription repressor
TRINITY_DN22155_c0_g1	2CN1I@1|root,2QTAE@2759|Eukaryota,37MT3@33090|Viridiplantae,3GCB9@35493|Streptophyta,3KYF5@4447|Liliopsida	35493|Streptophyta	-	-
TRINITY_DN22166_c0_g1	28IBT@1|root,2QQNA@2759|Eukaryota,37JGG@33090|Viridiplantae,3G94S@35493|Streptophyta	35493|Streptophyta	-	-
TRINITY_DN22173_c0_g1	29T2Y@1|root,2RXFE@2759|Eukaryota,37TXD@33090|Viridiplantae,3GIAT@35493|Streptophyta	35493|Streptophyta	-	-
TRINITY_DN22191_c2_g2	28J2T@1|root,2QREY@2759|Eukaryota,37TGG@33090|Viridiplantae,3GHTN@35493|Streptophyta	3750.XP_008377936.1|-	-	-
TRINITY_DN22193_c0_g2	29YS8@1|root,2RXUK@2759|Eukaryota,37U89@33090|Viridiplantae,3GI50@35493|Streptophyta,3KQ94@4447|Liliopsida	35493|Streptophyta	-	-
TRINITY_DN22200_c0_g2	2BY5W@1|root,2RXR6@2759|Eukaryota,37U4D@33090|Viridiplantae,3GI67@35493|Streptophyta,4JNU3@91835|fabids	35493|Streptophyta	-	-
TRINITY_DN22202_c0_g1	COG0457@1|root,KOG1124@2759|Eukaryota,37M6G@33090|Viridiplantae,3GA1N@35493|Streptophyta	35493|Streptophyta	S	cellular component assembly
TRINITY_DN22219_c0_g1	2CH18@1|root,2S3N3@2759|Eukaryota,37W0S@33090|Viridiplantae,3GKCX@35493|Streptophyta	35493|Streptophyta	-	-
TRINITY_DN22220_c4_g1	2CND2@1|root,2QVBR@2759|Eukaryota,37TAH@33090|Viridiplantae,3GHU5@35493|Streptophyta,4JSNM@91835|fabids	35493|Streptophyta	S	TMV resistance protein N-like
TRINITY_DN22224_c1_g3	2EQHA@1|root,2STHA@2759|Eukaryota,381H8@33090|Viridiplantae,3GQYY@35493|Streptophyta	35493|Streptophyta	-	-
TRINITY_DN22249_c0_g2	28IV7@1|root,2QR6W@2759|Eukaryota,37KSY@33090|Viridiplantae,3G7JJ@35493|Streptophyta,4JMX7@91835|fabids	35493|Streptophyta	S	isoform X1
TRINITY_DN22254_c0_g1	2CMT8@1|root,2QRUP@2759|Eukaryota,37P9B@33090|Viridiplantae,3GDXZ@35493|Streptophyta,3KPJC@4447|Liliopsida	35493|Streptophyta	S	PGR5-like protein
TRINITY_DN22260_c0_g4	2BDG4@1|root,2S12I@2759|Eukaryota,37V8R@33090|Viridiplantae,3GJPE@35493|Streptophyta,3M0H4@4447|Liliopsida	35493|Streptophyta	-	-
TRINITY_DN22279_c0_g1	28K78@1|root,2QSMU@2759|Eukaryota,37KY4@33090|Viridiplantae,3G8QX@35493|Streptophyta	35493|Streptophyta	-	-
TRINITY_DN22282_c0_g4	COG4886@1|root,2QSSA@2759|Eukaryota,37R4B@33090|Viridiplantae,3GC2G@35493|Streptophyta	35493|Streptophyta	S	Disease resistance
TRINITY_DN22283_c1_g1	2APYI@1|root,2RZHT@2759|Eukaryota,37UU0@33090|Viridiplantae,3GIWC@35493|Streptophyta	35493|Streptophyta	-	-
TRINITY_DN22296_c0_g1	28IIN@1|root,2QQVN@2759|Eukaryota,37KSV@33090|Viridiplantae,3GC1H@35493|Streptophyta	35493|Streptophyta	S	BEST Arabidopsis thaliana protein match is
TRINITY_DN22296_c0_g2	28IIN@1|root,2QQVN@2759|Eukaryota,37KSV@33090|Viridiplantae,3GC1H@35493|Streptophyta,3KQT6@4447|Liliopsida	35493|Streptophyta	S	BEST Arabidopsis thaliana protein match is
TRINITY_DN22303_c0_g1	COG0545@1|root,KOG0552@2759|Eukaryota,37UJN@33090|Viridiplantae,3GIYI@35493|Streptophyta	35493|Streptophyta	O	histone peptidyl-prolyl isomerization
TRINITY_DN22305_c1_g1	2C0KX@1|root,2S2MT@2759|Eukaryota,37VRC@33090|Viridiplantae,3GK1V@35493|Streptophyta,4JUM0@91835|fabids	35493|Streptophyta	-	-
TRINITY_DN22319_c0_g1	28MFW@1|root,2QTZA@2759|Eukaryota,37M43@33090|Viridiplantae,3GAHS@35493|Streptophyta	35493|Streptophyta	S	TRAM, LAG1 and CLN8 homology domains.
TRINITY_DN22319_c0_g2	2CIZ6@1|root,2QW89@2759|Eukaryota,37NU8@33090|Viridiplantae,3GBUA@35493|Streptophyta	35493|Streptophyta	-	-
TRINITY_DN22357_c0_g1	2F0P3@1|root,2T1TI@2759|Eukaryota,382DD@33090|Viridiplantae,3GS7Z@35493|Streptophyta	35493|Streptophyta	-	-
TRINITY_DN22404_c0_g1	28KMJ@1|root,2QT2Y@2759|Eukaryota,37RQB@33090|Viridiplantae,3GG7J@35493|Streptophyta	35493|Streptophyta	-	-
TRINITY_DN22411_c0_g1	2C248@1|root,2QQTB@2759|Eukaryota,37IRJ@33090|Viridiplantae,3GGHG@35493|Streptophyta,3KTB6@4447|Liliopsida,3I2MA@38820|Poales	35493|Streptophyta	S	KIP1-like protein
TRINITY_DN22447_c1_g1	2A6X3@1|root,2RYCW@2759|Eukaryota,37U4R@33090|Viridiplantae,3G85Q@35493|Streptophyta	35493|Streptophyta	-	-
TRINITY_DN22456_c0_g1	28I92@1|root,2QQJE@2759|Eukaryota,37M5G@33090|Viridiplantae,3GG0S@35493|Streptophyta,4JNTG@91835|fabids	35493|Streptophyta	T	TMV resistance protein N-like
TRINITY_DN22475_c0_g1	28P3W@1|root,2QVQG@2759|Eukaryota,37NIF@33090|Viridiplantae,3GBAX@35493|Streptophyta	35493|Streptophyta	-	-
TRINITY_DN22488_c1_g1	COG0122@1|root,KOG1918@2759|Eukaryota,37PHK@33090|Viridiplantae,3GABB@35493|Streptophyta	35493|Streptophyta	L	WD40 repeats
TRINITY_DN22494_c1_g1	28JTU@1|root,2QS7T@2759|Eukaryota,37NHK@33090|Viridiplantae,3GEVG@35493|Streptophyta	35493|Streptophyta	S	PRLI-interacting factor
TRINITY_DN22506_c0_g1	2ED2R@1|root,2SIT8@2759|Eukaryota,37Z2I@33090|Viridiplantae,3GN1N@35493|Streptophyta	35493|Streptophyta	-	-
TRINITY_DN22520_c0_g1	28H5Z@1|root,2QPIU@2759|Eukaryota,37MF4@33090|Viridiplantae,3GBYB@35493|Streptophyta	35493|Streptophyta	-	-
TRINITY_DN22539_c0_g1	28KHF@1|root,2QSYN@2759|Eukaryota,37PZE@33090|Viridiplantae,3GEFV@35493|Streptophyta	35493|Streptophyta	-	-
TRINITY_DN22556_c0_g1	2BGM7@1|root,2S1J2@2759|Eukaryota,37VC6@33090|Viridiplantae,3GJK3@35493|Streptophyta,4JQHB@91835|fabids	35493|Streptophyta	S	Protein EARLY RESPONSIVE TO DEHYDRATION 15-like
TRINITY_DN22582_c0_g2	28MM9@1|root,2QU51@2759|Eukaryota,37N89@33090|Viridiplantae,3G9EE@35493|Streptophyta	35493|Streptophyta	S	Flocculation protein FLO11-like
TRINITY_DN22582_c0_g5	2CN1G@1|root,2QTA9@2759|Eukaryota,37R42@33090|Viridiplantae,3G797@35493|Streptophyta,3HQW0@3699|Brassicales	35493|Streptophyta	S	expressed protein
TRINITY_DN22606_c0_g2	COG0547@1|root,2QRMX@2759|Eukaryota,37QBC@33090|Viridiplantae,3GAJX@35493|Streptophyta	35493|Streptophyta	E	anthranilate phosphoribosyltransferase
TRINITY_DN22611_c0_g1	COG0624@1|root,KOG2275@2759|Eukaryota,37Q0X@33090|Viridiplantae,3GEX3@35493|Streptophyta	35493|Streptophyta	E	aminoacylase activity
TRINITY_DN22635_c0_g1	28HKM@1|root,2QPYD@2759|Eukaryota,37QQM@33090|Viridiplantae,3GGX2@35493|Streptophyta	35493|Streptophyta	O	DNAJ heat shock N-terminal domain-containing protein
TRINITY_DN22653_c2_g1	2B5RA@1|root,2S0JM@2759|Eukaryota,37USV@33090|Viridiplantae,3GJ6P@35493|Streptophyta	35493|Streptophyta	-	-
TRINITY_DN22711_c2_g3	2CU6P@1|root,2RJJK@2759|Eukaryota,37T0A@33090|Viridiplantae,3GFI7@35493|Streptophyta	35493|Streptophyta	-	-
TRINITY_DN22714_c2_g2	28JKS@1|root,2QS00@2759|Eukaryota,37HFZ@33090|Viridiplantae,3GBTQ@35493|Streptophyta,4JUD3@91835|fabids	35493|Streptophyta	-	-
TRINITY_DN22717_c0_g1	2DZT0@1|root,2S79U@2759|Eukaryota,37WQE@33090|Viridiplantae,3GK37@35493|Streptophyta,3I0TE@3699|Brassicales	35493|Streptophyta	S	Has 61 Blast hits to 61 proteins in 13 species Archae - 0
TRINITY_DN22717_c0_g2	2DZT0@1|root,2S79U@2759|Eukaryota,37WQE@33090|Viridiplantae,3GK37@35493|Streptophyta,3I0TE@3699|Brassicales	35493|Streptophyta	S	Has 61 Blast hits to 61 proteins in 13 species Archae - 0
TRINITY_DN22720_c0_g1	2CNCD@1|root,2QV6U@2759|Eukaryota,37HME@33090|Viridiplantae,3G8YR@35493|Streptophyta	35493|Streptophyta	-	-
TRINITY_DN22748_c1_g1	COG2801@1|root,KOG0017@2759|Eukaryota,37M1D@33090|Viridiplantae,3GCV5@35493|Streptophyta	35493|Streptophyta	O	DNA RNA polymerases superfamily protein
TRINITY_DN22788_c4_g1	2CND2@1|root,2QVBR@2759|Eukaryota,37TAH@33090|Viridiplantae,3GHU5@35493|Streptophyta,4JSNM@91835|fabids	35493|Streptophyta	S	TMV resistance protein N-like
TRINITY_DN22811_c2_g2	2D6GI@1|root,2T1YB@2759|Eukaryota	71139.XP_010051407.1|-	S	TIR domain
TRINITY_DN22823_c4_g1	28I92@1|root,2QQJE@2759|Eukaryota,37M5G@33090|Viridiplantae,3GG0S@35493|Streptophyta	35493|Streptophyta	S	TMV resistance protein N-like
TRINITY_DN22845_c3_g1	2CMKT@1|root,2QQR3@2759|Eukaryota,37PXY@33090|Viridiplantae,3G7KI@35493|Streptophyta	35493|Streptophyta	S	Calcium-dependent phosphotriesterase superfamily protein
TRINITY_DN22898_c1_g1	2CMID@1|root,2QQEN@2759|Eukaryota,37SNN@33090|Viridiplantae,3GEZY@35493|Streptophyta,4JKFK@91835|fabids	35493|Streptophyta	-	-
TRINITY_DN22907_c0_g1	298VT@1|root,2RFX1@2759|Eukaryota,37SS1@33090|Viridiplantae,3GGB3@35493|Streptophyta,3HUT4@3699|Brassicales	35493|Streptophyta	-	-
TRINITY_DN22908_c0_g1	2CMES@1|root,2QQ5K@2759|Eukaryota,37PAG@33090|Viridiplantae,3GAFR@35493|Streptophyta,3KREN@4447|Liliopsida,3I9IK@38820|Poales	35493|Streptophyta	S	isoform X1
TRINITY_DN22915_c0_g4	KOG3911@1|root,KOG3911@2759|Eukaryota,37PJ5@33090|Viridiplantae,3G83Y@35493|Streptophyta	35493|Streptophyta	A	Ribosomal RNA processing protein 1 homolog
TRINITY_DN22939_c2_g4	2CRV5@1|root,2R99G@2759|Eukaryota,37NE9@33090|Viridiplantae,3GASC@35493|Streptophyta,4JT2I@91835|fabids	35493|Streptophyta	-	-
TRINITY_DN22946_c0_g1	28MQS@1|root,2QU8R@2759|Eukaryota,37S91@33090|Viridiplantae,3GFV0@35493|Streptophyta	35493|Streptophyta	-	-
TRINITY_DN22951_c0_g1	2ARBK@1|root,2RZKY@2759|Eukaryota,37USA@33090|Viridiplantae,3GIYE@35493|Streptophyta,44K5Q@71274|asterids	35493|Streptophyta	-	-
TRINITY_DN22959_c0_g1	2BYXR@1|root,2QTZX@2759|Eukaryota,37Q49@33090|Viridiplantae,3GAEG@35493|Streptophyta,3I1UA@3699|Brassicales	35493|Streptophyta	-	-
TRINITY_DN22980_c0_g1	2C7P5@1|root,2QU8G@2759|Eukaryota,37SYU@33090|Viridiplantae,3GF04@35493|Streptophyta,44C36@71274|asterids	35493|Streptophyta	-	-
TRINITY_DN22996_c2_g2	28IVA@1|root,2QR6Z@2759|Eukaryota,37MN2@33090|Viridiplantae,3G8IT@35493|Streptophyta	35493|Streptophyta	-	-
TRINITY_DN23042_c1_g1	28NMT@1|root,2QV7I@2759|Eukaryota,37JZB@33090|Viridiplantae,3GAK8@35493|Streptophyta	35493|Streptophyta	-	-
TRINITY_DN23076_c2_g3	28JRF@1|root,2QS4W@2759|Eukaryota,37KVA@33090|Viridiplantae,3GGEN@35493|Streptophyta	35493|Streptophyta	-	-
TRINITY_DN23086_c0_g4	2C8JQ@1|root,2S01R@2759|Eukaryota,37UM8@33090|Viridiplantae,3GITR@35493|Streptophyta,44JVX@71274|asterids	35493|Streptophyta	-	-
TRINITY_DN23110_c0_g1	KOG4524@1|root,KOG4524@2759|Eukaryota,37NDH@33090|Viridiplantae,3GFHB@35493|Streptophyta	35493|Streptophyta	S	ARM repeat superfamily protein
TRINITY_DN23126_c5_g1	29UPJ@1|root,2RXJ5@2759|Eukaryota,37TVX@33090|Viridiplantae,3GHV7@35493|Streptophyta,3KVRX@4447|Liliopsida	35493|Streptophyta	-	-
TRINITY_DN23146_c0_g1	28YVZ@1|root,2R5Q5@2759|Eukaryota,37KX9@33090|Viridiplantae,3GAJM@35493|Streptophyta	35493|Streptophyta	-	-
TRINITY_DN23151_c1_g1	28IXF@1|root,2QR92@2759|Eukaryota,37J6A@33090|Viridiplantae,3GE7U@35493|Streptophyta	35493|Streptophyta	-	-
TRINITY_DN23161_c0_g1	2CD2S@1|root,2QPK8@2759|Eukaryota,37SUN@33090|Viridiplantae,3GEKM@35493|Streptophyta	35493|Streptophyta	S	Transducin WD40 repeat-like superfamily protein
TRINITY_DN23161_c0_g2	2CD2S@1|root,2QPK8@2759|Eukaryota,37SUN@33090|Viridiplantae,3GEKM@35493|Streptophyta,3HQK4@3699|Brassicales	35493|Streptophyta	S	WD40 repeats
TRINITY_DN23161_c0_g3	2CD2S@1|root,2QPK8@2759|Eukaryota,37SUN@33090|Viridiplantae,3GEKM@35493|Streptophyta,3KQUE@4447|Liliopsida,3I2NT@38820|Poales	35493|Streptophyta	S	WD40 repeats
TRINITY_DN23225_c0_g1	2CHJ7@1|root,2RZTF@2759|Eukaryota,37UQ0@33090|Viridiplantae,3GIP6@35493|Streptophyta	35493|Streptophyta	-	-
TRINITY_DN23246_c3_g1	2CND2@1|root,2QVBR@2759|Eukaryota,37TAH@33090|Viridiplantae,3GHU5@35493|Streptophyta,4JSNM@91835|fabids	35493|Streptophyta	S	TMV resistance protein N-like
TRINITY_DN23249_c0_g1	28Q85@1|root,2QWWX@2759|Eukaryota,37N9N@33090|Viridiplantae,3GH2S@35493|Streptophyta,4JGB8@91835|fabids	35493|Streptophyta	-	-
TRINITY_DN23260_c3_g3	2CMQS@1|root,2QRG9@2759|Eukaryota,37R75@33090|Viridiplantae,3GEP7@35493|Streptophyta,3M28N@4447|Liliopsida,3IEJB@38820|Poales	35493|Streptophyta	-	-
TRINITY_DN23266_c0_g1	COG1524@1|root,KOG2125@2759|Eukaryota,37MW2@33090|Viridiplantae,3GABR@35493|Streptophyta,44E80@71274|asterids	35493|Streptophyta	T	Type I phosphodiesterase / nucleotide pyrophosphatase
TRINITY_DN23266_c1_g3	COG1524@1|root,KOG2125@2759|Eukaryota,37MW2@33090|Viridiplantae,3GABR@35493|Streptophyta,4JD3V@91835|fabids	35493|Streptophyta	T	GPI ethanolamine phosphate transferase
TRINITY_DN23294_c0_g1	KOG3970@1|root,KOG3970@2759|Eukaryota,37N00@33090|Viridiplantae,3GAB7@35493|Streptophyta,4JN5R@91835|fabids	35493|Streptophyta	O	zinc finger protein-like
TRINITY_DN23311_c0_g1	28JM1@1|root,2QS08@2759|Eukaryota,37NFH@33090|Viridiplantae,3GH71@35493|Streptophyta	35493|Streptophyta	S	rna-binding
TRINITY_DN23328_c1_g1	2BG4M@1|root,2S18J@2759|Eukaryota,37VVB@33090|Viridiplantae,3GJBY@35493|Streptophyta,44KQI@71274|asterids	35493|Streptophyta	S	isoform X1
TRINITY_DN23350_c5_g1	KOG1981@1|root,KOG1981@2759|Eukaryota	2759|Eukaryota	A	regulation of sperm capacitation
TRINITY_DN23351_c0_g2	28ISI@1|root,2QR3S@2759|Eukaryota,37S8R@33090|Viridiplantae,3GETI@35493|Streptophyta,4JMUY@91835|fabids	35493|Streptophyta	S	RING FYVE PHD zinc finger superfamily protein
TRINITY_DN23361_c0_g1	2AMTB@1|root,2RZCS@2759|Eukaryota,37UIE@33090|Viridiplantae,3GHKR@35493|Streptophyta,4JPNI@91835|fabids	35493|Streptophyta	S	Vegetative cell wall protein
TRINITY_DN23361_c0_g2	2AMTB@1|root,2RZCS@2759|Eukaryota,37UIE@33090|Viridiplantae,3GHKR@35493|Streptophyta,4JPNI@91835|fabids	35493|Streptophyta	S	Vegetative cell wall protein
TRINITY_DN23378_c0_g1	2CU6P@1|root,2RJJK@2759|Eukaryota,37T0A@33090|Viridiplantae,3GFI7@35493|Streptophyta	35493|Streptophyta	-	-
TRINITY_DN23378_c6_g1	2CU6P@1|root,2RJJK@2759|Eukaryota,37T0A@33090|Viridiplantae,3GFI7@35493|Streptophyta,3KZ9J@4447|Liliopsida,3IH6J@38820|Poales	35493|Streptophyta	S	source UniProtKB
TRINITY_DN23378_c7_g1	2CU6P@1|root,2RJJK@2759|Eukaryota,37T0A@33090|Viridiplantae,3GFI7@35493|Streptophyta	35493|Streptophyta	-	-
TRINITY_DN23391_c0_g3	28NFB@1|root,2QV0W@2759|Eukaryota,37RBB@33090|Viridiplantae,3G77U@35493|Streptophyta,3KUK3@4447|Liliopsida	35493|Streptophyta	-	-
TRINITY_DN23454_c3_g2	2CYER@1|root,2S3WW@2759|Eukaryota,37WG4@33090|Viridiplantae,3GK9U@35493|Streptophyta,4JQTS@91835|fabids	35493|Streptophyta	K	B3 domain-containing protein
TRINITY_DN23466_c1_g2	2CSYH@1|root,2S4AK@2759|Eukaryota,37W4B@33090|Viridiplantae,3GKEI@35493|Streptophyta	35493|Streptophyta	S	Protein GLUTAMINE DUMPER
TRINITY_DN23478_c0_g3	2EN56@1|root,2SRNE@2759|Eukaryota	88036.EFJ06541|-	-	-
TRINITY_DN23479_c2_g1	28I3Q@1|root,2QQE4@2759|Eukaryota,37KT6@33090|Viridiplantae,3G7I4@35493|Streptophyta,3KNHF@4447|Liliopsida,3IC56@38820|Poales	35493|Streptophyta	S	Nodulin-like
TRINITY_DN23479_c3_g4	28I3Q@1|root,2QQE4@2759|Eukaryota,37KT6@33090|Viridiplantae,3G7I4@35493|Streptophyta	35493|Streptophyta	S	Major Facilitator Superfamily protein
TRINITY_DN23503_c0_g1	28IEZ@1|root,2QQRP@2759|Eukaryota,37SXT@33090|Viridiplantae,3GD8P@35493|Streptophyta,3KVZY@4447|Liliopsida	35493|Streptophyta	-	-
TRINITY_DN23508_c1_g2	28PR8@1|root,2QWDN@2759|Eukaryota,388RE@33090|Viridiplantae,3GXEC@35493|Streptophyta,4JRN2@91835|fabids	35493|Streptophyta	-	-
TRINITY_DN23529_c0_g1	2CU6P@1|root,2RJJK@2759|Eukaryota,37T0A@33090|Viridiplantae,3GFI7@35493|Streptophyta	35493|Streptophyta	-	-
TRINITY_DN23557_c3_g2	2C7QK@1|root,2QUNQ@2759|Eukaryota,37QB2@33090|Viridiplantae,3GXXS@35493|Streptophyta,3HYKR@3699|Brassicales	35493|Streptophyta	S	Encoded by
TRINITY_DN23557_c4_g3	2C7QK@1|root,2QUNQ@2759|Eukaryota,37QB2@33090|Viridiplantae,3GCE5@35493|Streptophyta,4JRQZ@91835|fabids	35493|Streptophyta	S	source UniProtKB
TRINITY_DN23570_c0_g1	28M62@1|root,2QTNT@2759|Eukaryota,37T9J@33090|Viridiplantae,3G9GF@35493|Streptophyta,4JNUJ@91835|fabids	35493|Streptophyta	S	NUMOD3 motif (2 copies)
TRINITY_DN23591_c0_g1	28J88@1|root,2QRKP@2759|Eukaryota,37VG2@33090|Viridiplantae,3GNTI@35493|Streptophyta	35493|Streptophyta	S	Nuclear segregation protein
TRINITY_DN23592_c0_g1	COG0042@1|root,KOG2334@2759|Eukaryota	2759|Eukaryota	J	tRNA-dihydrouridine20 synthase activity
TRINITY_DN23615_c2_g1	28M3M@1|root,2QTKG@2759|Eukaryota,37MSA@33090|Viridiplantae,3GH3R@35493|Streptophyta,4JKSU@91835|fabids	35493|Streptophyta	S	Senescence-associated carboxylesterase 101-like
TRINITY_DN23645_c0_g4	2E2GB@1|root,2S9Q3@2759|Eukaryota,37XEE@33090|Viridiplantae,3GJ76@35493|Streptophyta,4JPUZ@91835|fabids	35493|Streptophyta	S	Maternal effect embryo arrest 59
TRINITY_DN23650_c0_g1	28NIW@1|root,2QV4G@2759|Eukaryota,37T4X@33090|Viridiplantae,3GAJ6@35493|Streptophyta	35493|Streptophyta	-	-
TRINITY_DN23662_c0_g1	2CHDU@1|root,2RZN5@2759|Eukaryota,37UGK@33090|Viridiplantae,3GJ2H@35493|Streptophyta,3KU9R@4447|Liliopsida	35493|Streptophyta	S	Mediator-associated protein
TRINITY_DN23668_c3_g1	28J93@1|root,2QRMR@2759|Eukaryota,37K2R@33090|Viridiplantae,3G7WX@35493|Streptophyta	35493|Streptophyta	-	-
TRINITY_DN23674_c1_g1	28I92@1|root,2QQJE@2759|Eukaryota,37M5G@33090|Viridiplantae,3GG0S@35493|Streptophyta,4JNTG@91835|fabids	35493|Streptophyta	T	TMV resistance protein N-like
TRINITY_DN23687_c2_g3	2AQRQ@1|root,2RZJH@2759|Eukaryota,37UVE@33090|Viridiplantae,3GIP8@35493|Streptophyta,44RIQ@71274|asterids	35493|Streptophyta	-	-
TRINITY_DN23711_c0_g2	KOG2389@1|root,KOG2389@2759|Eukaryota,37K2F@33090|Viridiplantae,3G9QF@35493|Streptophyta	35493|Streptophyta	K	Transcription initiation factor TFIID subunit
TRINITY_DN23740_c0_g1	28J7C@1|root,2QRJR@2759|Eukaryota,37SJ3@33090|Viridiplantae,3GCDT@35493|Streptophyta	35493|Streptophyta	-	-
TRINITY_DN23750_c1_g2	2C3EN@1|root,2QQ00@2759|Eukaryota,37MXM@33090|Viridiplantae,3GEBI@35493|Streptophyta	35493|Streptophyta	S	Zinc finger protein
TRINITY_DN23753_c0_g1	COG0697@1|root,KOG2234@2759|Eukaryota,37I9J@33090|Viridiplantae,3G97T@35493|Streptophyta,4JG3B@91835|fabids	35493|Streptophyta	G	vesicle-mediated transport
TRINITY_DN23817_c1_g1	KOG4197@1|root,KOG4197@2759|Eukaryota,37UI0@33090|Viridiplantae,3GJ1P@35493|Streptophyta,4JQ3R@91835|fabids	35493|Streptophyta	S	Uncharacterized protein At4g22758-like
TRINITY_DN23817_c1_g3	KOG4197@1|root,KOG4197@2759|Eukaryota,37UI0@33090|Viridiplantae,3GJ1P@35493|Streptophyta	35493|Streptophyta	S	Uncharacterized protein At4g22758-like
TRINITY_DN23851_c1_g2	2BYJ7@1|root,2QRPG@2759|Eukaryota,37PDS@33090|Viridiplantae,3G8MI@35493|Streptophyta	35493|Streptophyta	-	-
TRINITY_DN23851_c3_g2	28PKI@1|root,2QW8M@2759|Eukaryota,37PBR@33090|Viridiplantae,3GEP6@35493|Streptophyta	35493|Streptophyta	S	expressed protein
TRINITY_DN23885_c1_g1	KOG4032@1|root,KOG4032@2759|Eukaryota,37V0F@33090|Viridiplantae,3GIKD@35493|Streptophyta	35493|Streptophyta	S	pre-rRNA-processing protein TSR2
TRINITY_DN23896_c1_g1	2D94D@1|root,2S5CW@2759|Eukaryota,37W0U@33090|Viridiplantae,3GK9P@35493|Streptophyta	35493|Streptophyta	-	-
TRINITY_DN23898_c1_g2	COG2340@1|root,KOG3017@2759|Eukaryota,37UMV@33090|Viridiplantae,3GIPS@35493|Streptophyta	35493|Streptophyta	S	peptidase inhibitor activity
TRINITY_DN23927_c0_g1	KOG2376@1|root,KOG2376@2759|Eukaryota,37KI0@33090|Viridiplantae,3G8VG@35493|Streptophyta,44D5A@71274|asterids	35493|Streptophyta	U	Signal recognition particle subunit srp72
TRINITY_DN23952_c0_g1	28M3M@1|root,2R42M@2759|Eukaryota,37PFK@33090|Viridiplantae,3GGQ3@35493|Streptophyta,4JKXB@91835|fabids	35493|Streptophyta	G	Lipase (class 3)
TRINITY_DN23960_c1_g1	28KKJ@1|root,2QT1Z@2759|Eukaryota,37RPD@33090|Viridiplantae,3G9D9@35493|Streptophyta	35493|Streptophyta	S	Hydroxyproline-rich glycoprotein family protein
TRINITY_DN23961_c0_g3	2CNA9@1|root,2QUSM@2759|Eukaryota,37NP4@33090|Viridiplantae,3GCMY@35493|Streptophyta,4JKUN@91835|fabids	35493|Streptophyta	-	-
TRINITY_DN24035_c0_g1	COG0539@1|root,2R3PT@2759|Eukaryota,37R7F@33090|Viridiplantae,3GGI5@35493|Streptophyta	35493|Streptophyta	J	S1 RNA binding domain
TRINITY_DN24055_c3_g3	2AKTQ@1|root,2RZA9@2759|Eukaryota,37RZR@33090|Viridiplantae,3GHGX@35493|Streptophyta	35493|Streptophyta	O	Mitogen-activated protein kinase kinase kinase
TRINITY_DN24087_c1_g2	2AMKP@1|root,2RZCD@2759|Eukaryota,37UJW@33090|Viridiplantae,3GI6G@35493|Streptophyta	35493|Streptophyta	S	Erwinia induced protein 2
TRINITY_DN24100_c0_g3	28IKX@1|root,2QQXS@2759|Eukaryota,37JAG@33090|Viridiplantae,3GE75@35493|Streptophyta,4JFIB@91835|fabids	35493|Streptophyta	S	Methyltransferase FkbM domain
TRINITY_DN24113_c0_g1	COG2124@1|root,KOG0157@2759|Eukaryota,37IXF@33090|Viridiplantae	33090|Viridiplantae	Q	Belongs to the cytochrome P450 family
TRINITY_DN24120_c0_g2	2CNBT@1|root,2QV2I@2759|Eukaryota,37HRC@33090|Viridiplantae,3GH4B@35493|Streptophyta	35493|Streptophyta	-	-
TRINITY_DN24134_c1_g4	29MMU@1|root,2RUXZ@2759|Eukaryota,37QB7@33090|Viridiplantae,3GBGI@35493|Streptophyta,3KQQ4@4447|Liliopsida	35493|Streptophyta	-	-
TRINITY_DN24154_c4_g1	2CMCC@1|root,2QPYJ@2759|Eukaryota,37ME2@33090|Viridiplantae,3GCVG@35493|Streptophyta	35493|Streptophyta	S	isoform X1
TRINITY_DN24159_c2_g2	COG4886@1|root,2SI7S@2759|Eukaryota,37QD6@33090|Viridiplantae,3GCW1@35493|Streptophyta	33090|Viridiplantae	S	RESISTANCE protein
TRINITY_DN24165_c1_g2	2DNPH@1|root,32YF1@2|Bacteria,1NARM@1224|Proteobacteria	1224|Proteobacteria	-	-
TRINITY_DN24179_c0_g2	KOG1010@1|root,KOG1010@2759|Eukaryota,37JSN@33090|Viridiplantae,3GAE8@35493|Streptophyta,4JF1M@91835|fabids	35493|Streptophyta	D	Retinoblastoma-related
TRINITY_DN24198_c2_g1	2BGVM@1|root,2S1AC@2759|Eukaryota,37W0V@33090|Viridiplantae,3GJPT@35493|Streptophyta,3I10K@3699|Brassicales	35493|Streptophyta	-	-
TRINITY_DN24200_c1_g1	2CNDT@1|root,2QVH8@2759|Eukaryota,37T8D@33090|Viridiplantae,3GH9R@35493|Streptophyta,4JNV8@91835|fabids	35493|Streptophyta	-	-
TRINITY_DN24202_c0_g1	28I92@1|root,2QQJE@2759|Eukaryota,37M5G@33090|Viridiplantae,3GG0S@35493|Streptophyta,4JNTG@91835|fabids	35493|Streptophyta	T	TMV resistance protein N-like
TRINITY_DN24202_c1_g1	COG4886@1|root,2R41B@2759|Eukaryota,37TDP@33090|Viridiplantae,3GCY2@35493|Streptophyta	33090|Viridiplantae	S	TMV resistance protein N-like
TRINITY_DN24202_c2_g1	28XIB@1|root,2R4BG@2759|Eukaryota,37T5Z@33090|Viridiplantae,3GHA6@35493|Streptophyta,4JRR9@91835|fabids	35493|Streptophyta	T	TMV resistance protein N-like
TRINITY_DN24235_c0_g1	28N1I@1|root,2QUKG@2759|Eukaryota,37P9F@33090|Viridiplantae,3GAPQ@35493|Streptophyta,44DYC@71274|asterids	35493|Streptophyta	S	NUMOD3 motif (2 copies)
TRINITY_DN24250_c2_g1	28HUF@1|root,2QQ5J@2759|Eukaryota,37NX8@33090|Viridiplantae,3GDY5@35493|Streptophyta,3HR4W@3699|Brassicales	35493|Streptophyta	S	isoform X1
TRINITY_DN24271_c2_g3	COG4886@1|root,2R41B@2759|Eukaryota,37TDP@33090|Viridiplantae,3GCY2@35493|Streptophyta	33090|Viridiplantae	S	TMV resistance protein N-like
TRINITY_DN24297_c0_g2	28I3Q@1|root,2QQE4@2759|Eukaryota,37KT6@33090|Viridiplantae,3G7I4@35493|Streptophyta	35493|Streptophyta	S	Major Facilitator Superfamily protein
TRINITY_DN24331_c0_g1	28K9A@1|root,2QSPX@2759|Eukaryota,37PDK@33090|Viridiplantae,3G8QS@35493|Streptophyta,4JJ20@91835|fabids	35493|Streptophyta	-	-
TRINITY_DN24344_c2_g2	2CHPF@1|root,2SBJ9@2759|Eukaryota,381CK@33090|Viridiplantae	33090|Viridiplantae	-	-
TRINITY_DN24365_c0_g2	29HGX@1|root,2RQPH@2759|Eukaryota,37PD4@33090|Viridiplantae,3GCIX@35493|Streptophyta,4JDUJ@91835|fabids	35493|Streptophyta	S	F-box FBD LRR-repeat protein
TRINITY_DN24369_c0_g2	COG0596@1|root,KOG4178@2759|Eukaryota,37JY0@33090|Viridiplantae,3GCB0@35493|Streptophyta	35493|Streptophyta	I	Bifunctional epoxide hydrolase 2-like
TRINITY_DN24387_c1_g1	28MKI@1|root,2QSEF@2759|Eukaryota,37JNA@33090|Viridiplantae,3GAEF@35493|Streptophyta,4JM6H@91835|fabids	35493|Streptophyta	-	-
TRINITY_DN24388_c2_g1	2D39T@1|root,2SQSF@2759|Eukaryota,380DR@33090|Viridiplantae	33090|Viridiplantae	S	Protein of unknown function (DUF 659)
TRINITY_DN24388_c2_g7	2CU6P@1|root,2RJJK@2759|Eukaryota,37T0A@33090|Viridiplantae,3GFI7@35493|Streptophyta,3M9H1@4447|Liliopsida,3IQMS@38820|Poales	35493|Streptophyta	S	hAT family C-terminal dimerisation region
TRINITY_DN24396_c3_g1	COG4886@1|root,KOG0619@2759|Eukaryota,37IH3@33090|Viridiplantae,3GGP1@35493|Streptophyta	35493|Streptophyta	B	receptor-like protein 12
TRINITY_DN24441_c0_g1	2CMM7@1|root,2QQTE@2759|Eukaryota,37PEZ@33090|Viridiplantae,3GDK2@35493|Streptophyta	35493|Streptophyta	S	isoform X1
TRINITY_DN24441_c0_g2	2CMM7@1|root,2QQTE@2759|Eukaryota,37PEZ@33090|Viridiplantae,3GDK2@35493|Streptophyta	35493|Streptophyta	S	isoform X1
TRINITY_DN24480_c1_g5	28NMT@1|root,2QV7I@2759|Eukaryota,37JZB@33090|Viridiplantae,3GAK8@35493|Streptophyta	35493|Streptophyta	-	-
TRINITY_DN24486_c1_g1	28M3M@1|root,2R42M@2759|Eukaryota,37PFK@33090|Viridiplantae,3GGQ3@35493|Streptophyta,3KRH0@4447|Liliopsida	35493|Streptophyta	G	Lipase (class 3)
TRINITY_DN24511_c0_g1	COG0654@1|root,KOG2614@2759|Eukaryota,37WY7@33090|Viridiplantae,3GP4B@35493|Streptophyta	35493|Streptophyta	C	FAD binding domain
TRINITY_DN24531_c2_g1	COG0507@1|root,KOG0987@2759|Eukaryota,3A1N8@33154|Opisthokonta,3BR8V@33208|Metazoa	2759|Eukaryota	L	G-quadruplex DNA unwinding
TRINITY_DN24534_c2_g2	2AKUI@1|root,2RZAC@2759|Eukaryota,37V2E@33090|Viridiplantae,3GIEM@35493|Streptophyta,4JPCC@91835|fabids	35493|Streptophyta	-	-
TRINITY_DN24566_c4_g1	2C7QK@1|root,2SY2M@2759|Eukaryota	2759|Eukaryota	S	hAT family C-terminal dimerisation region
TRINITY_DN24571_c1_g3	COG1404@1|root,2QPQR@2759|Eukaryota,37HQV@33090|Viridiplantae,3GC98@35493|Streptophyta,3KUKF@4447|Liliopsida	35493|Streptophyta	O	subtilisin-like protease
TRINITY_DN24582_c0_g2	2C1KQ@1|root,2S1K9@2759|Eukaryota,37VKB@33090|Viridiplantae,3GJJX@35493|Streptophyta,4JQF9@91835|fabids	35493|Streptophyta	-	-
TRINITY_DN24585_c2_g2	28PKI@1|root,2QW8M@2759|Eukaryota,37PBR@33090|Viridiplantae,3GEP6@35493|Streptophyta	35493|Streptophyta	S	expressed protein
TRINITY_DN24597_c0_g3	KOG1947@1|root,KOG1947@2759|Eukaryota,37ICC@33090|Viridiplantae,3G9ZF@35493|Streptophyta	35493|Streptophyta	S	F-box LRR-repeat protein
TRINITY_DN24599_c2_g2	COG2801@1|root,KOG0017@2759|Eukaryota,37THH@33090|Viridiplantae,3GG2K@35493|Streptophyta,3M2IR@4447|Liliopsida,3INKC@38820|Poales	35493|Streptophyta	L	Reverse transcriptase (RNA-dependent DNA polymerase)
TRINITY_DN24601_c0_g1	2CNE8@1|root,2QVKT@2759|Eukaryota,37JAU@33090|Viridiplantae,3GCUE@35493|Streptophyta	35493|Streptophyta	-	-
TRINITY_DN24603_c0_g1	COG5181@1|root,KOG0213@2759|Eukaryota,37IBH@33090|Viridiplantae,3GAFQ@35493|Streptophyta,3KQVK@4447|Liliopsida,3IES7@38820|Poales	35493|Streptophyta	A	Splicing factor 3B subunit 1
TRINITY_DN24608_c1_g2	COG3897@1|root,KOG2920@2759|Eukaryota,37N6N@33090|Viridiplantae,3G7JD@35493|Streptophyta	35493|Streptophyta	L	Histidine protein methyltransferase 1 homolog
TRINITY_DN24608_c1_g3	COG3897@1|root,KOG2920@2759|Eukaryota,37N6N@33090|Viridiplantae,3G7JD@35493|Streptophyta	35493|Streptophyta	L	Histidine protein methyltransferase 1 homolog
TRINITY_DN24609_c1_g2	2CMEQ@1|root,2QQ59@2759|Eukaryota,37KGX@33090|Viridiplantae,3G9D6@35493|Streptophyta	35493|Streptophyta	-	-
TRINITY_DN24649_c3_g1	28I92@1|root,2QQJE@2759|Eukaryota,37M5G@33090|Viridiplantae,3GG0S@35493|Streptophyta,4JNTG@91835|fabids	35493|Streptophyta	T	TMV resistance protein N-like
TRINITY_DN24649_c4_g3	2D6GI@1|root,2T1YB@2759|Eukaryota	71139.XP_010051407.1|-	S	TIR domain
TRINITY_DN24653_c8_g3	28M3M@1|root,2R42M@2759|Eukaryota,37PFK@33090|Viridiplantae,3GGQ3@35493|Streptophyta,44F1F@71274|asterids	35493|Streptophyta	G	Lipase (class 3)
TRINITY_DN24656_c3_g1	28XIB@1|root,2R4BG@2759|Eukaryota,37T5Z@33090|Viridiplantae	33090|Viridiplantae	S	TMV resistance protein N-like
TRINITY_DN24717_c2_g2	297RR@1|root,2RERW@2759|Eukaryota,37RJR@33090|Viridiplantae,3GHBN@35493|Streptophyta	35493|Streptophyta	-	-
TRINITY_DN24729_c3_g1	COG0464@1|root,KOG0737@2759|Eukaryota,37IUV@33090|Viridiplantae,3G8DY@35493|Streptophyta,4JK3P@91835|fabids	35493|Streptophyta	O	Holliday junction DNA helicase ruvB N-terminus
TRINITY_DN24911_c0_g1	KOG1075@1|root,KOG1075@2759|Eukaryota	2759|Eukaryota	E	Ribonuclease H protein
TRINITY_DN24928_c0_g1	COG5218@1|root,KOG2025@2759|Eukaryota,37PWK@33090|Viridiplantae,3G9X3@35493|Streptophyta,4JNBK@91835|fabids	35493|Streptophyta	BD	Condensin complex subunit
TRINITY_DN2507_c0_g1	COG2801@1|root,KOG0017@2759|Eukaryota,38A86@33090|Viridiplantae,3GQ5A@35493|Streptophyta	35493|Streptophyta	L	zinc finger
TRINITY_DN25343_c0_g1	298QY@1|root,2RFS1@2759|Eukaryota,37T1D@33090|Viridiplantae,3G99U@35493|Streptophyta,4JKDP@91835|fabids	35493|Streptophyta	-	-
TRINITY_DN2550_c0_g1	COG2801@1|root,KOG0017@2759|Eukaryota,37M1D@33090|Viridiplantae,3GCV5@35493|Streptophyta	35493|Streptophyta	O	DNA RNA polymerases superfamily protein
TRINITY_DN26077_c0_g1	28IJ6@1|root,2QR8V@2759|Eukaryota,37IBV@33090|Viridiplantae,3GE3G@35493|Streptophyta,4JM3Y@91835|fabids	35493|Streptophyta	K	AP2-like ethylene-responsive transcription factor
TRINITY_DN2618_c0_g1	2B7N2@1|root,2S0PV@2759|Eukaryota,37UJC@33090|Viridiplantae,3GJE1@35493|Streptophyta,3M669@4447|Liliopsida,3II28@38820|Poales	35493|Streptophyta	-	-
TRINITY_DN262_c0_g2	KOG1075@1|root,KOG1075@2759|Eukaryota	2759|Eukaryota	E	Ribonuclease H protein
TRINITY_DN2643_c0_g1	COG2801@1|root,KOG0017@2759|Eukaryota,37YCB@33090|Viridiplantae	33090|Viridiplantae	L	transposition, RNA-mediated
TRINITY_DN27023_c0_g1	2CYA5@1|root,2S34C@2759|Eukaryota,37VK8@33090|Viridiplantae,3GJTE@35493|Streptophyta	35493|Streptophyta	-	-
TRINITY_DN27131_c0_g1	2CDSC@1|root,2S3F1@2759|Eukaryota,37YN2@33090|Viridiplantae,3GNBQ@35493|Streptophyta	35493|Streptophyta	-	-
TRINITY_DN27363_c0_g1	COG2801@1|root,KOG0017@2759|Eukaryota,37Y5M@33090|Viridiplantae,3GN8P@35493|Streptophyta,3HTAU@3699|Brassicales	35493|Streptophyta	L	transposition, RNA-mediated
TRINITY_DN27375_c0_g1	2BUGU@1|root,2S239@2759|Eukaryota,37VD8@33090|Viridiplantae,3GJJA@35493|Streptophyta,3HYJN@3699|Brassicales	35493|Streptophyta	S	heavy metal transport detoxification superfamily protein
TRINITY_DN28333_c0_g1	KOG1192@1|root,KOG1192@2759|Eukaryota,388U9@33090|Viridiplantae,3GXI9@35493|Streptophyta,3HTWN@3699|Brassicales	35493|Streptophyta	CG	transferase activity, transferring hexosyl groups
TRINITY_DN28906_c0_g1	KOG1525@1|root,KOG1525@2759|Eukaryota,37MAF@33090|Viridiplantae,3GB87@35493|Streptophyta,4JF8E@91835|fabids	35493|Streptophyta	D	BEST Arabidopsis thaliana protein match is
TRINITY_DN29343_c0_g1	2D55C@1|root,2S545@2759|Eukaryota,37VWI@33090|Viridiplantae,3GJMT@35493|Streptophyta	35493|Streptophyta	S	glycine-rich cell wall structural protein
TRINITY_DN2952_c0_g1	COG5218@1|root,KOG2025@2759|Eukaryota,37PWK@33090|Viridiplantae,3G9X3@35493|Streptophyta,4JNBK@91835|fabids	35493|Streptophyta	BD	Condensin complex subunit
TRINITY_DN2959_c0_g1	KOG1075@1|root,KOG1075@2759|Eukaryota	2759|Eukaryota	E	Ribonuclease H protein
TRINITY_DN29839_c0_g1	28N7N@1|root,2QUSZ@2759|Eukaryota,37NXQ@33090|Viridiplantae,3GGR9@35493|Streptophyta	35493|Streptophyta	-	-
TRINITY_DN3000_c1_g1	COG2801@1|root,KOG0017@2759|Eukaryota,37RRH@33090|Viridiplantae	33090|Viridiplantae	I	DNA RNA polymerases superfamily protein
TRINITY_DN30088_c0_g1	KOG4563@1|root,KOG4563@2759|Eukaryota,37JN3@33090|Viridiplantae,3G920@35493|Streptophyta,4JD6X@91835|fabids	35493|Streptophyta	BD	Nuclear autoantigenic sperm protein
TRINITY_DN30138_c0_g1	2DMHR@1|root,32RMI@2|Bacteria,4NUR9@976|Bacteroidetes,2FT84@200643|Bacteroidia	976|Bacteroidetes	-	-
TRINITY_DN30316_c0_g1	2CYER@1|root,2S3WW@2759|Eukaryota,37WG4@33090|Viridiplantae,3GK9U@35493|Streptophyta,4JQTS@91835|fabids	35493|Streptophyta	K	B3 domain-containing protein
TRINITY_DN31066_c0_g1	2CMCB@1|root,2QPYF@2759|Eukaryota,37MZ0@33090|Viridiplantae,3GCYF@35493|Streptophyta,3KS5K@4447|Liliopsida,3IA9G@38820|Poales	35493|Streptophyta	-	-
TRINITY_DN31247_c0_g1	COG2801@1|root,KOG0017@2759|Eukaryota,37M1D@33090|Viridiplantae,3GCV5@35493|Streptophyta,4JSHM@91835|fabids	35493|Streptophyta	L	zinc finger
TRINITY_DN3150_c0_g1	COG2801@1|root,KOG0017@2759|Eukaryota,37ZQ3@33090|Viridiplantae,3GPQ3@35493|Streptophyta	35493|Streptophyta	L	zinc finger
TRINITY_DN31640_c0_g1	COG2801@1|root,KOG0017@2759|Eukaryota,37YKE@33090|Viridiplantae,3GJYP@35493|Streptophyta	35493|Streptophyta	L	glycoprotein-N-acetylgalactosamine 3-beta-galactosyltransferase activity
TRINITY_DN31660_c0_g1	29220@1|root,2R8YE@2759|Eukaryota,37T3T@33090|Viridiplantae,3GHQ5@35493|Streptophyta	35493|Streptophyta	S	Cotton fibre expressed protein
TRINITY_DN31711_c0_g1	COG2801@1|root,KOG0017@2759|Eukaryota,37M1D@33090|Viridiplantae,3GCV5@35493|Streptophyta	35493|Streptophyta	O	DNA RNA polymerases superfamily protein
TRINITY_DN31770_c0_g1	COG2801@1|root,KOG0017@2759|Eukaryota,37M1D@33090|Viridiplantae,3GCV5@35493|Streptophyta	35493|Streptophyta	O	DNA RNA polymerases superfamily protein
TRINITY_DN3194_c0_g1	COG1112@1|root,KOG1801@2759|Eukaryota,37RMF@33090|Viridiplantae,3G7ST@35493|Streptophyta,3KPTQ@4447|Liliopsida,3IB0F@38820|Poales	35493|Streptophyta	A	superfamily. Protein
TRINITY_DN31950_c0_g1	28HR7@1|root,2QQ2I@2759|Eukaryota	2759|Eukaryota	S	negative regulation of mitotic DNA damage checkpoint
TRINITY_DN32021_c0_g1	28MET@1|root,2QTYA@2759|Eukaryota,37JD2@33090|Viridiplantae,3GFXS@35493|Streptophyta,3KXTB@4447|Liliopsida,3I3M8@38820|Poales	35493|Streptophyta	S	SWIM zinc finger family protein
TRINITY_DN32055_c0_g1	COG2801@1|root,KOG0017@2759|Eukaryota,37RIF@33090|Viridiplantae,3G9AM@35493|Streptophyta,3M33Z@4447|Liliopsida,3IM81@38820|Poales	35493|Streptophyta	L	Reverse transcriptase (RNA-dependent DNA polymerase)
TRINITY_DN32159_c0_g1	2CJMT@1|root,2QVN6@2759|Eukaryota,37QCQ@33090|Viridiplantae,3GGPX@35493|Streptophyta	35493|Streptophyta	-	-
TRINITY_DN32507_c0_g1	KOG1075@1|root,KOG1075@2759|Eukaryota	90675.XP_010518602.1|-	E	Ribonuclease H protein
TRINITY_DN3257_c0_g2	COG0666@1|root,COG2801@1|root,KOG0017@2759|Eukaryota,KOG0504@2759|Eukaryota	2759|Eukaryota	I	protein ubiquitination
TRINITY_DN32747_c0_g1	28NYV@1|root,2QVJB@2759|Eukaryota,37U4G@33090|Viridiplantae,3GDDR@35493|Streptophyta	35493|Streptophyta	-	-
TRINITY_DN32984_c0_g1	COG2801@1|root,KOG0017@2759|Eukaryota,37M1D@33090|Viridiplantae,3GCV5@35493|Streptophyta	35493|Streptophyta	O	DNA RNA polymerases superfamily protein
TRINITY_DN33058_c0_g1	COG2801@1|root,KOG0017@2759|Eukaryota,37M1D@33090|Viridiplantae,3GCV5@35493|Streptophyta	35493|Streptophyta	O	DNA RNA polymerases superfamily protein
TRINITY_DN33274_c0_g1	28J7C@1|root,2QRJR@2759|Eukaryota,37SJ3@33090|Viridiplantae,3GCDT@35493|Streptophyta,3KT9B@4447|Liliopsida,3IB4B@38820|Poales	35493|Streptophyta	O	NB-ARC domain
TRINITY_DN33342_c0_g1	28PQN@1|root,2QWCY@2759|Eukaryota,37MQE@33090|Viridiplantae,3GCN4@35493|Streptophyta,3KU0F@4447|Liliopsida,3IDU3@38820|Poales	35493|Streptophyta	-	-
TRINITY_DN33586_c0_g1	2AWBT@1|root,2RZYD@2759|Eukaryota,37UIF@33090|Viridiplantae,3GPXJ@35493|Streptophyta	35493|Streptophyta	-	-
TRINITY_DN33977_c0_g1	COG2801@1|root,KOG0017@2759|Eukaryota,37R6P@33090|Viridiplantae,3G8BW@35493|Streptophyta,44PB1@71274|asterids	35493|Streptophyta	L	Uncharacterized protein K02A2.6-like
TRINITY_DN3404_c0_g1	28JQY@1|root,2QS4C@2759|Eukaryota,37PTE@33090|Viridiplantae,3G8NK@35493|Streptophyta	35493|Streptophyta	S	late embryogenesis abundant protein-related LEA protein-related
TRINITY_DN34135_c0_g1	COG2801@1|root,KOG0017@2759|Eukaryota,37M1D@33090|Viridiplantae,3GCV5@35493|Streptophyta	3641.EOY21525|-	O	DNA RNA polymerases superfamily protein
TRINITY_DN34159_c0_g1	COG5098@1|root,KOG0414@2759|Eukaryota,37PDB@33090|Viridiplantae,3GEZK@35493|Streptophyta,3KSYY@4447|Liliopsida,3IDYJ@38820|Poales	35493|Streptophyta	BD	Regulatory subunit of the condensin complex, a complex required for conversion of interphase chromatin into mitotic-like condense chromosomes. The condensin complex probably introduces positive supercoils into relaxed DNA in the presence of type I topoisomerases and converts nicked DNA into positive knotted forms in the presence of type II topoisomerases
TRINITY_DN34594_c0_g1	2CSYH@1|root,2S4AK@2759|Eukaryota,37W4B@33090|Viridiplantae,3GKEI@35493|Streptophyta,4JPYG@91835|fabids	35493|Streptophyta	S	Protein GLUTAMINE DUMPER
TRINITY_DN34927_c0_g1	COG0666@1|root,KOG0504@2759|Eukaryota,37M8Y@33090|Viridiplantae,3GHN4@35493|Streptophyta	35493|Streptophyta	S	Ankyrin repeats (3 copies)
TRINITY_DN35164_c0_g1	28MIC@1|root,2QU1W@2759|Eukaryota,37KZT@33090|Viridiplantae,3GD1B@35493|Streptophyta,3KUG8@4447|Liliopsida,3ICYP@38820|Poales	35493|Streptophyta	S	WSTF, HB1, Itc1p, MBD9 motif 1
TRINITY_DN35321_c0_g1	KOG1075@1|root,KOG1075@2759|Eukaryota	2759|Eukaryota	E	Ribonuclease H protein
TRINITY_DN35423_c0_g1	COG2801@1|root,KOG0017@2759|Eukaryota,37R6P@33090|Viridiplantae,3G8BW@35493|Streptophyta	35493|Streptophyta	E	Uncharacterized protein K02A2.6-like
TRINITY_DN35505_c0_g1	2CRID@1|root,2S47D@2759|Eukaryota,37VGB@33090|Viridiplantae,3GK2U@35493|Streptophyta,3HUU7@3699|Brassicales	35493|Streptophyta	-	-
TRINITY_DN35666_c0_g1	COG5185@1|root,KOG0995@2759|Eukaryota,37KZQ@33090|Viridiplantae,3GFSF@35493|Streptophyta	35493|Streptophyta	D	Kinetochore protein ndc80
TRINITY_DN36153_c0_g1	COG2801@1|root,KOG0017@2759|Eukaryota,37THH@33090|Viridiplantae,3GG2K@35493|Streptophyta	35493|Streptophyta	O	Mitochondrial protein
TRINITY_DN36192_c0_g1	COG5155@1|root,KOG1849@2759|Eukaryota,37P7Y@33090|Viridiplantae,3GEJW@35493|Streptophyta	35493|Streptophyta	D	separase
TRINITY_DN3638_c0_g1	KOG1192@1|root,KOG1192@2759|Eukaryota,37K45@33090|Viridiplantae,3G74X@35493|Streptophyta	2759|Eukaryota	CG	Belongs to the UDP-glycosyltransferase family
TRINITY_DN36429_c0_g1	COG2801@1|root,KOG0017@2759|Eukaryota,380ER@33090|Viridiplantae,3GQ2S@35493|Streptophyta	35493|Streptophyta	L	Chromatin organization modifier domain
TRINITY_DN36479_c0_g1	COG2801@1|root,KOG0017@2759|Eukaryota,37NRU@33090|Viridiplantae,3GGV0@35493|Streptophyta	35493|Streptophyta	E	L-threonine ammonia-lyase activity
TRINITY_DN3656_c0_g1	KOG0265@1|root,KOG0265@2759|Eukaryota,37Q2G@33090|Viridiplantae,3GA0F@35493|Streptophyta	35493|Streptophyta	A	WD40 repeats
TRINITY_DN36772_c0_g1	COG0647@1|root,KOG1618@2759|Eukaryota,39SVY@33154|Opisthokonta,3NWHC@4751|Fungi,3QKZM@4890|Ascomycota,1ZZCS@147541|Dothideomycetes,4KC08@92860|Pleosporales	4751|Fungi	G	Haloacid dehalogenase-like hydrolase
TRINITY_DN3688_c0_g1	COG2801@1|root,KOG0017@2759|Eukaryota,37NRU@33090|Viridiplantae,3GGV0@35493|Streptophyta	35493|Streptophyta	E	L-threonine ammonia-lyase activity
TRINITY_DN37458_c0_g1	KOG1525@1|root,KOG1525@2759|Eukaryota,37KXZ@33090|Viridiplantae,3G77Y@35493|Streptophyta	35493|Streptophyta	D	Sister chromatid cohesion protein PDS5 homolog
TRINITY_DN3780_c0_g1	2AMF8@1|root,2RZBY@2759|Eukaryota,37KBT@33090|Viridiplantae,3GBZ2@35493|Streptophyta	35493|Streptophyta	S	U-box domain-containing protein
TRINITY_DN3782_c0_g1	28MZR@1|root,2QUIK@2759|Eukaryota,37RT9@33090|Viridiplantae,3GASJ@35493|Streptophyta	35493|Streptophyta	S	ultrapetala
TRINITY_DN3809_c0_g1	2CSYH@1|root,2S4AK@2759|Eukaryota,37W4B@33090|Viridiplantae,3GKEI@35493|Streptophyta,4JQUE@91835|fabids	35493|Streptophyta	S	Protein GLUTAMINE DUMPER
TRINITY_DN38187_c0_g1	COG5210@1|root,KOG2058@2759|Eukaryota,37HWR@33090|Viridiplantae,3GEW1@35493|Streptophyta,3KN8W@4447|Liliopsida	35493|Streptophyta	U	Rab-GTPase-TBC domain
TRINITY_DN3885_c1_g1	COG2801@1|root,KOG0017@2759|Eukaryota,37M1D@33090|Viridiplantae,3GCV5@35493|Streptophyta	42345.XP_008793987.1|-	O	DNA RNA polymerases superfamily protein
TRINITY_DN3929_c0_g1	COG2801@1|root,KOG0017@2759|Eukaryota,37THH@33090|Viridiplantae,3GG2K@35493|Streptophyta,3M2IR@4447|Liliopsida,3INI4@38820|Poales	35493|Streptophyta	L	Reverse transcriptase (RNA-dependent DNA polymerase)
TRINITY_DN4033_c0_g1	COG5084@1|root,KOG1492@2759|Eukaryota,37MZV@33090|Viridiplantae,3GA3K@35493|Streptophyta,3KUVD@4447|Liliopsida,3IE8X@38820|Poales	35493|Streptophyta	S	zinc finger
TRINITY_DN40952_c0_g1	28I92@1|root,2QQJE@2759|Eukaryota	2759|Eukaryota	S	ADP binding
TRINITY_DN41414_c0_g1	COG2801@1|root,KOG0017@2759|Eukaryota,37RRH@33090|Viridiplantae,3G8MV@35493|Streptophyta,4JM10@91835|fabids	35493|Streptophyta	H	transposition, RNA-mediated
TRINITY_DN41603_c0_g1	29220@1|root,2R8YE@2759|Eukaryota,37T3T@33090|Viridiplantae,3GHQ5@35493|Streptophyta	35493|Streptophyta	S	Cotton fibre expressed protein
TRINITY_DN4172_c0_g1	KOG1075@1|root,KOG1075@2759|Eukaryota,37TEA@33090|Viridiplantae,3GA49@35493|Streptophyta	33090|Viridiplantae	M	ATPase activity, coupled to transmembrane movement of substances
TRINITY_DN41813_c0_g1	COG2801@1|root,KOG0017@2759|Eukaryota,37RRH@33090|Viridiplantae,3G8MV@35493|Streptophyta	35493|Streptophyta	L	DNA RNA polymerases superfamily protein
TRINITY_DN41866_c0_g1	28P6M@1|root,2QVTI@2759|Eukaryota,37MH1@33090|Viridiplantae,3GFC7@35493|Streptophyta,3KQ1U@4447|Liliopsida	35493|Streptophyta	-	-
TRINITY_DN41938_c0_g1	KOG0413@1|root,KOG0413@2759|Eukaryota,37SRZ@33090|Viridiplantae,3GDY0@35493|Streptophyta,3KQDK@4447|Liliopsida	35493|Streptophyta	C	non-SMC mitotic condensation complex subunit 1
TRINITY_DN42035_c0_g1	COG0520@1|root,KOG2142@2759|Eukaryota,37PXD@33090|Viridiplantae,3G9N6@35493|Streptophyta,3KXGV@4447|Liliopsida,3I4E5@38820|Poales	35493|Streptophyta	H	superfamily protein
TRINITY_DN42141_c0_g1	KOG0198@1|root,KOG0198@2759|Eukaryota,37ISD@33090|Viridiplantae,3G93K@35493|Streptophyta,4JG6M@91835|fabids	35493|Streptophyta	T	Serine threonine-protein kinase sepA-like
TRINITY_DN42182_c0_g1	COG2801@1|root,KOG0017@2759|Eukaryota,37R6P@33090|Viridiplantae	33090|Viridiplantae	E	Uncharacterized protein K02A2.6-like
TRINITY_DN42338_c0_g1	28IZB@1|root,2QRB3@2759|Eukaryota,37I3B@33090|Viridiplantae,3G87G@35493|Streptophyta,4JIQA@91835|fabids	35493|Streptophyta	S	Protein of unknown function (DUF1296)
TRINITY_DN42462_c0_g1	KOG1075@1|root,KOG1075@2759|Eukaryota,37TIF@33090|Viridiplantae,3G9IZ@35493|Streptophyta	35493|Streptophyta	L	ribonuclease H protein
TRINITY_DN42816_c0_g1	COG2801@1|root,KOG0017@2759|Eukaryota,3801H@33090|Viridiplantae,3GPRQ@35493|Streptophyta,4JU8S@91835|fabids	35493|Streptophyta	L	transposition, RNA-mediated
TRINITY_DN4313_c0_g1	2CMID@1|root,2QQEN@2759|Eukaryota,37SNN@33090|Viridiplantae,3GEZY@35493|Streptophyta,4JKFK@91835|fabids	35493|Streptophyta	-	-
TRINITY_DN43469_c0_g1	KOG1969@1|root,KOG1969@2759|Eukaryota,37KA9@33090|Viridiplantae,3GEPE@35493|Streptophyta,4JIWA@91835|fabids	35493|Streptophyta	DL	chromosome transmission fidelity
TRINITY_DN43483_c0_g1	COG2801@1|root,KOG0017@2759|Eukaryota,38F42@33154|Opisthokonta,3NVKU@4751|Fungi,3UXZ9@5204|Basidiomycota,22CAJ@155619|Agaricomycetes,3H7KV@355688|Agaricomycetes incertae sedis	4751|Fungi	L	Retrotransposable element tf2 155 kda protein type 1-like
TRINITY_DN4349_c0_g1	2BR57@1|root,2S1VV@2759|Eukaryota,37VEA@33090|Viridiplantae,3GJFV@35493|Streptophyta	35493|Streptophyta	-	-
TRINITY_DN43508_c0_g1	2BJNT@1|root,2S1GQ@2759|Eukaryota,37V74@33090|Viridiplantae,3GJSA@35493|Streptophyta,4JQNQ@91835|fabids	35493|Streptophyta	-	-
TRINITY_DN43572_c0_g1	28HIU@1|root,2QPWP@2759|Eukaryota,37I7X@33090|Viridiplantae,3G96S@35493|Streptophyta,3HRNV@3699|Brassicales	35493|Streptophyta	-	-
TRINITY_DN43695_c0_g1	KOG2297@1|root,KOG2297@2759|Eukaryota,37NYF@33090|Viridiplantae,3GEZX@35493|Streptophyta,4JGAR@91835|fabids	35493|Streptophyta	J	Basic leucine zipper and W2 domain-containing protein
TRINITY_DN43887_c0_g1	2C7MT@1|root,2QRRR@2759|Eukaryota,37JRQ@33090|Viridiplantae,3GA3D@35493|Streptophyta,4JGB6@91835|fabids	35493|Streptophyta	S	acid phosphatase
TRINITY_DN43959_c0_g1	28J37@1|root,2QRFA@2759|Eukaryota,37MTY@33090|Viridiplantae,3G897@35493|Streptophyta	35493|Streptophyta	S	C2H2 zinc finger protein
TRINITY_DN43990_c0_g1	COG1472@1|root,2QQ55@2759|Eukaryota,37HYI@33090|Viridiplantae,3G89A@35493|Streptophyta,3KVG9@4447|Liliopsida	35493|Streptophyta	G	Glycosyl hydrolase family 3 N terminal domain
TRINITY_DN44444_c0_g1	COG2801@1|root,KOG0017@2759|Eukaryota,37M1D@33090|Viridiplantae,3GCV5@35493|Streptophyta	35493|Streptophyta	O	DNA RNA polymerases superfamily protein
TRINITY_DN44462_c0_g1	COG0596@1|root,KOG1454@2759|Eukaryota,37MUV@33090|Viridiplantae,3GGKS@35493|Streptophyta,4JH9X@91835|fabids	35493|Streptophyta	S	Alpha/beta hydrolase family
TRINITY_DN44471_c0_g1	KOG1075@1|root,KOG1075@2759|Eukaryota,39SG3@33154|Opisthokonta,3CQ8S@33208|Metazoa,3E6E3@33213|Bilateria,48QB5@7711|Chordata,49KX3@7742|Vertebrata	33208|Metazoa	S	Reverse transcriptase (RNA-dependent DNA polymerase)
TRINITY_DN44940_c0_g1	28PAW@1|root,2QVY8@2759|Eukaryota,37TG3@33090|Viridiplantae,3GGWW@35493|Streptophyta,3I08J@3699|Brassicales	35493|Streptophyta	S	superfamily. Protein
TRINITY_DN45424_c0_g1	2CMJW@1|root,2QQKT@2759|Eukaryota,37QRF@33090|Viridiplantae,3GA58@35493|Streptophyta,44NDC@71274|asterids	35493|Streptophyta	S	Reticulon-like protein
TRINITY_DN46342_c0_g1	KOG4265@1|root,KOG4265@2759|Eukaryota,37UAK@33090|Viridiplantae,3GI35@35493|Streptophyta	35493|Streptophyta	O	ubiquitin-protein transferase activity
TRINITY_DN4649_c0_g1	COG2801@1|root,KOG0017@2759|Eukaryota,380RY@33090|Viridiplantae,3GMDP@35493|Streptophyta	35493|Streptophyta	L	transposition, RNA-mediated
TRINITY_DN47120_c0_g1	28IGR@1|root,2QQTK@2759|Eukaryota,37MA8@33090|Viridiplantae,3GXA3@35493|Streptophyta,3KXRW@4447|Liliopsida,3I7ID@38820|Poales	35493|Streptophyta	T	Protein kinase domain
TRINITY_DN47458_c0_g1	COG0306@1|root,KOG2493@2759|Eukaryota,38HXZ@33154|Opisthokonta,3NUM9@4751|Fungi,3QN4C@4890|Ascomycota,1ZYJ5@147541|Dothideomycetes	4751|Fungi	P	Sodium-phosphate symporter which plays a fundamental housekeeping role in phosphate transport
TRINITY_DN47582_c0_g1	28PRB@1|root,2QWDR@2759|Eukaryota,37RD6@33090|Viridiplantae,3GAAR@35493|Streptophyta	35493|Streptophyta	-	-
TRINITY_DN478_c0_g1	COG5032@1|root,KOG0891@2759|Eukaryota	2759|Eukaryota	BDLTU	protein serine/threonine kinase activity
TRINITY_DN47907_c0_g1	COG2801@1|root,KOG0017@2759|Eukaryota,37UVQ@33090|Viridiplantae	33090|Viridiplantae	L	Gag protease polyprotein
TRINITY_DN47909_c0_g1	COG2801@1|root,KOG0017@2759|Eukaryota,3801H@33090|Viridiplantae,3GPRQ@35493|Streptophyta,4JU8S@91835|fabids	35493|Streptophyta	L	transposition, RNA-mediated
TRINITY_DN4814_c0_g1	COG2801@1|root,KOG0017@2759|Eukaryota,37RRH@33090|Viridiplantae,3G8MV@35493|Streptophyta,4JM10@91835|fabids	35493|Streptophyta	H	transposition, RNA-mediated
TRINITY_DN4844_c0_g1	28NKP@1|root,2QWKW@2759|Eukaryota,37NJD@33090|Viridiplantae,3GCDS@35493|Streptophyta	35493|Streptophyta	S	F-Box protein
TRINITY_DN48641_c0_g1	2CN36@1|root,2QTNN@2759|Eukaryota,38FJC@33154|Opisthokonta,3BM27@33208|Metazoa,3D0HQ@33213|Bilateria,4235T@6656|Arthropoda,3SPCY@50557|Insecta	33208|Metazoa	-	-
TRINITY_DN48644_c0_g1	KOG0379@1|root,KOG0379@2759|Eukaryota,37K02@33090|Viridiplantae,3GF19@35493|Streptophyta	35493|Streptophyta	F	Galactose oxidase kelch, beta-propeller (InterPro IPR011043), Kelch repeat type 1 (InterPro IPR006652), Kelch repeat type 2 (InterPro IPR011498), Kelch-type beta propeller (InterPro IPR015915)
TRINITY_DN4890_c0_g1	COG2801@1|root,KOG0017@2759|Eukaryota,380RY@33090|Viridiplantae,3GMDP@35493|Streptophyta	35493|Streptophyta	L	transposition, RNA-mediated
TRINITY_DN48979_c0_g1	KOG1525@1|root,KOG1525@2759|Eukaryota,37KXZ@33090|Viridiplantae,3G77Y@35493|Streptophyta	35493|Streptophyta	D	Sister chromatid cohesion protein PDS5 homolog
TRINITY_DN49099_c0_g1	COG2801@1|root,KOG0017@2759|Eukaryota,38613@33090|Viridiplantae,3GTYW@35493|Streptophyta,44TP3@71274|asterids	35493|Streptophyta	L	transposition, RNA-mediated
TRINITY_DN49116_c0_g1	2DZH4@1|root,2S714@2759|Eukaryota,37WNM@33090|Viridiplantae,3GKW7@35493|Streptophyta	35493|Streptophyta	S	BEST Arabidopsis thaliana protein match is
TRINITY_DN4934_c0_g2	KOG1075@1|root,KOG1075@2759|Eukaryota	2759|Eukaryota	E	Ribonuclease H protein
TRINITY_DN4961_c0_g1	28MWR@1|root,2QUF5@2759|Eukaryota,38GNS@33154|Opisthokonta,3NZSS@4751|Fungi	4751|Fungi	-	-
TRINITY_DN49698_c0_g1	COG2801@1|root,KOG0017@2759|Eukaryota,383MX@33090|Viridiplantae,3GNZT@35493|Streptophyta	35493|Streptophyta	L	transposition, RNA-mediated
TRINITY_DN4972_c0_g1	COG2801@1|root,KOG0017@2759|Eukaryota,37M1D@33090|Viridiplantae,3GIQE@35493|Streptophyta	35493|Streptophyta	L	Retrotransposon gag protein
TRINITY_DN49891_c0_g1	KOG4172@1|root,KOG4172@2759|Eukaryota,37JS3@33090|Viridiplantae,3G7YZ@35493|Streptophyta	35493|Streptophyta	O	Zinc finger, C3HC4 type (RING finger)
TRINITY_DN50175_c0_g1	2CNQM@1|root,2QXH2@2759|Eukaryota,37RKB@33090|Viridiplantae,3GGV5@35493|Streptophyta,3HMV3@3699|Brassicales	35493|Streptophyta	-	-
TRINITY_DN51113_c0_g1	28MIG@1|root,2ZAV8@2|Bacteria,2IGFB@201174|Actinobacteria,4DQAF@85009|Propionibacteriales	201174|Actinobacteria	S	EcsC protein family
TRINITY_DN51398_c0_g1	COG2801@1|root,KOG0017@2759|Eukaryota,37M1D@33090|Viridiplantae,3GCV5@35493|Streptophyta	42345.XP_008793987.1|-	O	DNA RNA polymerases superfamily protein
TRINITY_DN5199_c0_g1	KOG1075@1|root,KOG1075@2759|Eukaryota,388A7@33090|Viridiplantae,3GNEK@35493|Streptophyta	35493|Streptophyta	O	Non-LTR retroelement reverse transcriptase
TRINITY_DN52098_c0_g1	COG2801@1|root,KOG0017@2759|Eukaryota,38F42@33154|Opisthokonta,3NVKU@4751|Fungi,3UXZ9@5204|Basidiomycota,2286X@155619|Agaricomycetes,3H7YX@355688|Agaricomycetes incertae sedis	4751|Fungi	L	Retrotransposable element tf2 155 kda protein type 1-like
TRINITY_DN52671_c0_g1	2CNQM@1|root,2QXH2@2759|Eukaryota,37RKB@33090|Viridiplantae,3GGV5@35493|Streptophyta,3KTAW@4447|Liliopsida,3I4BH@38820|Poales	35493|Streptophyta	-	-
TRINITY_DN52834_c0_g1	COG2801@1|root,KOG0017@2759|Eukaryota,37RKH@33090|Viridiplantae,3GGZK@35493|Streptophyta,4JT7R@91835|fabids	35493|Streptophyta	KLT	protein kinase activity
TRINITY_DN54036_c0_g1	28N1M@1|root,2QPZX@2759|Eukaryota,37RVN@33090|Viridiplantae,3GBPV@35493|Streptophyta	35493|Streptophyta	S	GEM-like protein
TRINITY_DN54099_c0_g1	29ADU@1|root,2RHGF@2759|Eukaryota,39X7G@33154|Opisthokonta,3NYGY@4751|Fungi,3QRN5@4890|Ascomycota,1ZXH7@147541|Dothideomycetes,4KD9Y@92860|Pleosporales	4751|Fungi	-	-
TRINITY_DN5429_c0_g1	28KMJ@1|root,2QT2Y@2759|Eukaryota,37RQB@33090|Viridiplantae,3GG7J@35493|Streptophyta,3KQD5@4447|Liliopsida,3I6WI@38820|Poales	35493|Streptophyta	-	-
TRINITY_DN54596_c0_g1	2ASV5@1|root,2RZQS@2759|Eukaryota,38CD3@33154|Opisthokonta,3NY06@4751|Fungi,3QQ7P@4890|Ascomycota,201GU@147541|Dothideomycetes,4KDQ6@92860|Pleosporales	4751|Fungi	S	Frag1/DRAM/Sfk1 family
TRINITY_DN54846_c0_g1	COG2801@1|root,KOG0017@2759|Eukaryota,37R6P@33090|Viridiplantae,3G8BW@35493|Streptophyta,4JN0G@91835|fabids	35493|Streptophyta	L	Uncharacterized protein K02A2.6-like
TRINITY_DN5484_c0_g1	KOG0198@1|root,KOG0198@2759|Eukaryota,37M7U@33090|Viridiplantae,3G85M@35493|Streptophyta,3KT6Y@4447|Liliopsida	35493|Streptophyta	T	- STE kinases include homologs to sterile 7, sterile 11 and sterile 20 from yeast, expressed
TRINITY_DN54947_c0_g1	2ARY4@1|root,2RZNG@2759|Eukaryota,37TVB@33090|Viridiplantae,3GFZJ@35493|Streptophyta,4JPK2@91835|fabids	35493|Streptophyta	S	Classical arabinogalactan protein 9
TRINITY_DN5517_c0_g1	COG2801@1|root,KOG0017@2759|Eukaryota,3AU9U@33154|Opisthokonta	400682.PAC_15723293|-	L	Integrase core domain
TRINITY_DN55327_c0_g1	COG4370@1|root,COG4370@2|Bacteria,1G0QR@1117|Cyanobacteria,1H87A@1150|Oscillatoriales	1117|Cyanobacteria	S	TIGRFAM conserved
TRINITY_DN5551_c0_g1	COG2801@1|root,KOG0017@2759|Eukaryota,37M1D@33090|Viridiplantae,3GCV5@35493|Streptophyta	35493|Streptophyta	O	DNA RNA polymerases superfamily protein
TRINITY_DN55700_c0_g1	2CMQU@1|root,2QRH1@2759|Eukaryota,37NKH@33090|Viridiplantae,3GGQJ@35493|Streptophyta	35493|Streptophyta	S	Cell division control protein 24, OB domain 1
TRINITY_DN55870_c0_g1	COG2801@1|root,KOG0017@2759|Eukaryota,37M1D@33090|Viridiplantae,3GCV5@35493|Streptophyta	3641.EOY16836|-	O	DNA RNA polymerases superfamily protein
TRINITY_DN5598_c0_g2	COG2801@1|root,KOG0017@2759|Eukaryota,37RRH@33090|Viridiplantae,3G8MV@35493|Streptophyta,4JM10@91835|fabids	35493|Streptophyta	H	transposition, RNA-mediated
TRINITY_DN56217_c0_g1	COG0531@1|root,KOG1289@2759|Eukaryota,37PBK@33090|Viridiplantae,3GA0Z@35493|Streptophyta,4JRR4@91835|fabids	35493|Streptophyta	E	Amino-acid permease
TRINITY_DN56908_c0_g1	COG2801@1|root,KOG0017@2759|Eukaryota,37ZQ3@33090|Viridiplantae,3GPQ3@35493|Streptophyta	35493|Streptophyta	L	zinc finger
TRINITY_DN57173_c0_g1	COG2801@1|root,KOG0017@2759|Eukaryota,37M1D@33090|Viridiplantae,3GCV5@35493|Streptophyta	3641.EOY16837|-	O	DNA RNA polymerases superfamily protein
TRINITY_DN57378_c0_g1	KOG1075@1|root,KOG1075@2759|Eukaryota,37TIF@33090|Viridiplantae,3G9IZ@35493|Streptophyta	35493|Streptophyta	L	ribonuclease H protein
TRINITY_DN57622_c0_g1	28IBU@1|root,2QQND@2759|Eukaryota,37NP0@33090|Viridiplantae,3G8IS@35493|Streptophyta	35493|Streptophyta	-	-
TRINITY_DN57758_c0_g1	COG2801@1|root,KOG0017@2759|Eukaryota,37R6P@33090|Viridiplantae	33090|Viridiplantae	E	Uncharacterized protein K02A2.6-like
TRINITY_DN5795_c0_g1	2D0B0@1|root,2S4TC@2759|Eukaryota,37W2A@33090|Viridiplantae,3GK4S@35493|Streptophyta	35493|Streptophyta	-	-
TRINITY_DN58081_c0_g1	28PAW@1|root,2QVY8@2759|Eukaryota,37TG3@33090|Viridiplantae,3GGWW@35493|Streptophyta,3I08J@3699|Brassicales	35493|Streptophyta	S	superfamily. Protein
TRINITY_DN58686_c0_g1	2CNFD@1|root,2QVVS@2759|Eukaryota,37NN6@33090|Viridiplantae,3G73E@35493|Streptophyta	35493|Streptophyta	S	YLS9-like
TRINITY_DN58867_c0_g1	2CMSX@1|root,2QRT4@2759|Eukaryota,37MKU@33090|Viridiplantae,3GABH@35493|Streptophyta	35493|Streptophyta	S	Remorin, C-terminal region
TRINITY_DN5888_c0_g1	COG2801@1|root,KOG0017@2759|Eukaryota,37RRH@33090|Viridiplantae,3G8MV@35493|Streptophyta,4JM10@91835|fabids	35493|Streptophyta	H	transposition, RNA-mediated
TRINITY_DN59013_c0_g1	COG4886@1|root,KOG0619@2759|Eukaryota,37PI5@33090|Viridiplantae,3G7IF@35493|Streptophyta	35493|Streptophyta	U	Protein TOO MANY
TRINITY_DN59256_c0_g1	28MWR@1|root,2QUF5@2759|Eukaryota,1MAE2@121069|Pythiales	121069|Pythiales	S	function. Source PGD
TRINITY_DN59479_c0_g1	28MWR@1|root,2QUF5@2759|Eukaryota,3QCAU@4776|Peronosporales	2759|Eukaryota	-	-
TRINITY_DN59669_c0_g1	2CN36@1|root,2QTNN@2759|Eukaryota,38FJC@33154|Opisthokonta,3BM27@33208|Metazoa,3D0HQ@33213|Bilateria,48H4M@7711|Chordata,49D09@7742|Vertebrata	33208|Metazoa	-	-
TRINITY_DN59732_c0_g1	COG1112@1|root,KOG1801@2759|Eukaryota,37RMF@33090|Viridiplantae,3G7ST@35493|Streptophyta	35493|Streptophyta	A	superfamily. Protein
TRINITY_DN59738_c0_g1	KOG4698@1|root,KOG4698@2759|Eukaryota,37PIG@33090|Viridiplantae,3GAQP@35493|Streptophyta,3KSX9@4447|Liliopsida,3IFQK@38820|Poales	35493|Streptophyta	S	glycosyltransferase
TRINITY_DN59796_c0_g1	KOG1075@1|root,KOG1075@2759|Eukaryota	2759|Eukaryota	E	Ribonuclease H protein
TRINITY_DN60062_c0_g1	2C7QK@1|root,2QUNQ@2759|Eukaryota,37QB2@33090|Viridiplantae,3GCE5@35493|Streptophyta	35493|Streptophyta	S	source UniProtKB
TRINITY_DN60409_c0_g1	COG0412@1|root,KOG3043@2759|Eukaryota,39T3R@33154|Opisthokonta,3NUUB@4751|Fungi,3QQAY@4890|Ascomycota,2044D@147541|Dothideomycetes,4KDMK@92860|Pleosporales	4751|Fungi	Q	Dienelactone hydrolase family
TRINITY_DN60850_c0_g1	2CX6R@1|root,2RWFF@2759|Eukaryota,37IGX@33090|Viridiplantae,3GBKA@35493|Streptophyta	35493|Streptophyta	T	G-type lectin S-receptor-like serine threonine-protein kinase SD3-1
TRINITY_DN60909_c0_g1	COG2801@1|root,KOG0017@2759|Eukaryota,38DPC@33154|Opisthokonta,3NUZ7@4751|Fungi,3UY7N@5204|Basidiomycota,22AZH@155619|Agaricomycetes,3H6B9@355688|Agaricomycetes incertae sedis	4751|Fungi	L	Integrase core domain
TRINITY_DN61548_c0_g1	KOG4585@1|root,KOG4585@2759|Eukaryota,37KD8@33090|Viridiplantae,3G8UF@35493|Streptophyta	35493|Streptophyta	L	nuclease HARBI1
TRINITY_DN61571_c0_g1	2CMCB@1|root,2QPYF@2759|Eukaryota,37MZ0@33090|Viridiplantae,3GCYF@35493|Streptophyta,3KS5K@4447|Liliopsida,3IA9G@38820|Poales	35493|Streptophyta	-	-
TRINITY_DN61678_c0_g1	2BRI0@1|root,2S1WN@2759|Eukaryota,37VCY@33090|Viridiplantae,3GIRW@35493|Streptophyta	35493|Streptophyta	S	F-box protein
TRINITY_DN61940_c0_g1	28KZK@1|root,2QTGF@2759|Eukaryota,37TN5@33090|Viridiplantae,3GHA7@35493|Streptophyta	35493|Streptophyta	-	-
TRINITY_DN62706_c0_g1	COG0277@1|root,KOG4730@2759|Eukaryota,37HWD@33090|Viridiplantae,3GD41@35493|Streptophyta	35493|Streptophyta	V	L-gulonolactone
TRINITY_DN62757_c0_g1	28NCX@1|root,2QUYC@2759|Eukaryota,37HJB@33090|Viridiplantae,3GD8N@35493|Streptophyta,3HQ0D@3699|Brassicales	35493|Streptophyta	S	Glutathione S-transferase, N-terminal domain
TRINITY_DN6295_c0_g1	COG4886@1|root,2SI7S@2759|Eukaryota,37QD6@33090|Viridiplantae,3GCW1@35493|Streptophyta	35493|Streptophyta	S	RESISTANCE protein
TRINITY_DN6302_c0_g1	2B7N2@1|root,2S0PV@2759|Eukaryota,37UJC@33090|Viridiplantae,3GJE1@35493|Streptophyta,3M0FP@4447|Liliopsida	35493|Streptophyta	-	-
TRINITY_DN63253_c0_g1	COG2124@1|root,KOG0157@2759|Eukaryota,37JT4@33090|Viridiplantae,3GD5V@35493|Streptophyta	35493|Streptophyta	Q	cytochrome P450
TRINITY_DN6325_c0_g1	KOG0827@1|root,KOG0827@2759|Eukaryota,37HJZ@33090|Viridiplantae,3GHFR@35493|Streptophyta,3HQXN@3699|Brassicales	35493|Streptophyta	O	Anaphase-promoting complex subunit 11 RING-H2 finger
TRINITY_DN6341_c0_g1	2CGFG@1|root,2S3NQ@2759|Eukaryota,37VYD@33090|Viridiplantae,3GK2B@35493|Streptophyta	35493|Streptophyta	-	-
TRINITY_DN63470_c0_g1	COG2801@1|root,KOG0017@2759|Eukaryota,37THH@33090|Viridiplantae,3GG2K@35493|Streptophyta	35493|Streptophyta	O	Mitochondrial protein
TRINITY_DN63611_c0_g1	COG2801@1|root,KOG0017@2759|Eukaryota,37R6P@33090|Viridiplantae,3G8BW@35493|Streptophyta,4JN0G@91835|fabids	35493|Streptophyta	L	Uncharacterized protein K02A2.6-like
TRINITY_DN63728_c0_g1	28JTA@1|root,2QS76@2759|Eukaryota,37KD5@33090|Viridiplantae,3GD2H@35493|Streptophyta	35493|Streptophyta	-	-
TRINITY_DN6377_c0_g1	KOG0118@1|root,KOG0118@2759|Eukaryota,37PJD@33090|Viridiplantae,3GAPE@35493|Streptophyta	35493|Streptophyta	A	cleavage and polyadenylation specificity factor subunit
TRINITY_DN63827_c0_g1	KOG4585@1|root,KOG4585@2759|Eukaryota,37PCT@33090|Viridiplantae,3GFSG@35493|Streptophyta	35493|Streptophyta	L	nuclease HARBI1
TRINITY_DN64246_c0_g1	COG2801@1|root,KOG0017@2759|Eukaryota,37YFP@33090|Viridiplantae,3GNDT@35493|Streptophyta	35493|Streptophyta	L	Zinc knuckle
TRINITY_DN6472_c0_g1	2C6JF@1|root,2S9QR@2759|Eukaryota,3AANK@33154|Opisthokonta,3P7QC@4751|Fungi,3V2PT@5204|Basidiomycota,3VHIG@5234|Tremellales	4751|Fungi	S	Secreted protein
TRINITY_DN64823_c0_g1	KOG0116@1|root,KOG0116@2759|Eukaryota,37I0X@33090|Viridiplantae,3G9SX@35493|Streptophyta	35493|Streptophyta	A	G3BP-like protein
TRINITY_DN6509_c0_g1	2AFMH@1|root,2RYXY@2759|Eukaryota,37U8H@33090|Viridiplantae,3GIDE@35493|Streptophyta,4JP8V@91835|fabids	35493|Streptophyta	-	-
TRINITY_DN6566_c0_g1	COG2801@1|root,KOG0017@2759|Eukaryota,37NRU@33090|Viridiplantae,3GGV0@35493|Streptophyta,3HXPF@3699|Brassicales	35493|Streptophyta	I	3-hydroxyisobutyryl-CoA hydrolase activity
TRINITY_DN66380_c0_g1	COG2801@1|root,KOG0017@2759|Eukaryota,381F1@33090|Viridiplantae,3GQSP@35493|Streptophyta	35493|Streptophyta	L	zinc finger
TRINITY_DN66690_c0_g1	COG0534@1|root,KOG1347@2759|Eukaryota	2759|Eukaryota	V	antiporter activity
TRINITY_DN66838_c0_g1	COG1112@1|root,KOG1801@2759|Eukaryota,37RMF@33090|Viridiplantae,3G7ST@35493|Streptophyta,3KPTQ@4447|Liliopsida,3IB0F@38820|Poales	35493|Streptophyta	A	superfamily. Protein
TRINITY_DN67700_c0_g1	COG2801@1|root,KOG0017@2759|Eukaryota,37M1D@33090|Viridiplantae,3GCV5@35493|Streptophyta	42345.XP_008793987.1|-	O	DNA RNA polymerases superfamily protein
TRINITY_DN68393_c0_g1	COG1112@1|root,KOG1801@2759|Eukaryota,37RMF@33090|Viridiplantae,3G7ST@35493|Streptophyta	35493|Streptophyta	A	superfamily. Protein
TRINITY_DN68398_c0_g1	2BS7P@1|root,2S1Y2@2759|Eukaryota,37VFR@33090|Viridiplantae,3GJQQ@35493|Streptophyta	35493|Streptophyta	-	-
TRINITY_DN6841_c0_g1	2C7QK@1|root,2QUNQ@2759|Eukaryota,37QB2@33090|Viridiplantae,3GCE5@35493|Streptophyta,4JRQZ@91835|fabids	35493|Streptophyta	S	source UniProtKB
TRINITY_DN6852_c0_g1	2CBKQ@1|root,2S5H6@2759|Eukaryota,37VR5@33090|Viridiplantae,3GJIA@35493|Streptophyta	35493|Streptophyta	S	drought-induced protein
TRINITY_DN68842_c0_g1	KOG1274@1|root,KOG1274@2759|Eukaryota,37JXC@33090|Viridiplantae,3GDVN@35493|Streptophyta,4JJTN@91835|fabids	35493|Streptophyta	S	WD repeat and HMG-box DNA-binding protein
TRINITY_DN688_c0_g1	29BAJ@1|root,2RZFC@2759|Eukaryota,37V51@33090|Viridiplantae,3GJ55@35493|Streptophyta	35493|Streptophyta	S	VQ motif
TRINITY_DN6907_c0_g1	28JBK@1|root,2QRQI@2759|Eukaryota,37JZ4@33090|Viridiplantae,3G98F@35493|Streptophyta,3HN44@3699|Brassicales	35493|Streptophyta	-	-
TRINITY_DN691_c0_g1	2CN8F@1|root,2QUH4@2759|Eukaryota,37Q38@33090|Viridiplantae,3G975@35493|Streptophyta,44C9A@71274|asterids	35493|Streptophyta	-	-
TRINITY_DN69442_c0_g1	KOG4210@1|root,KOG4210@2759|Eukaryota,37U9I@33090|Viridiplantae,3GHZJ@35493|Streptophyta,3HVMR@3699|Brassicales	35493|Streptophyta	K	RNA binding
TRINITY_DN69504_c0_g1	COG0438@1|root,2QSX1@2759|Eukaryota,37K8E@33090|Viridiplantae,3G9YY@35493|Streptophyta,44FFR@71274|asterids	35493|Streptophyta	M	Glycosyltransferase Family 4
TRINITY_DN6957_c0_g1	28PG9@1|root,2QW49@2759|Eukaryota,37I4Y@33090|Viridiplantae,3GFZ1@35493|Streptophyta	35493|Streptophyta	-	-
TRINITY_DN69729_c0_g1	KOG1525@1|root,KOG1525@2759|Eukaryota,37KXZ@33090|Viridiplantae,3G77Y@35493|Streptophyta,4JH98@91835|fabids	35493|Streptophyta	D	Sister chromatid cohesion protein PDS5 homolog
TRINITY_DN69972_c0_g1	COG2801@1|root,KOG0017@2759|Eukaryota,37M1D@33090|Viridiplantae,3GCV5@35493|Streptophyta,3HXS1@3699|Brassicales	35493|Streptophyta	L	DNA RNA polymerases superfamily protein
TRINITY_DN7022_c0_g1	COG0398@1|root,COG2801@1|root,KOG0017@2759|Eukaryota,KOG3140@2759|Eukaryota,37I5C@33090|Viridiplantae,3G79Q@35493|Streptophyta,4JDF1@91835|fabids	35493|Streptophyta	L	TVP38 TMEM64 family membrane protein
TRINITY_DN70453_c0_g1	28PAW@1|root,2QVY8@2759|Eukaryota,37TG3@33090|Viridiplantae,3GGWW@35493|Streptophyta,3HTSG@3699|Brassicales	35493|Streptophyta	S	superfamily. Protein
TRINITY_DN7085_c0_g1	COG2801@1|root,KOG0017@2759|Eukaryota,37V5Q@33090|Viridiplantae,3GFFK@35493|Streptophyta,3M7B5@4447|Liliopsida,3IKJW@38820|Poales	35493|Streptophyta	L	transposition, RNA-mediated
TRINITY_DN7180_c0_g1	2D887@1|root,2S5AV@2759|Eukaryota,37W4Q@33090|Viridiplantae,3GKA4@35493|Streptophyta	35493|Streptophyta	-	-
TRINITY_DN72234_c0_g1	COG2801@1|root,KOG0017@2759|Eukaryota,37NRU@33090|Viridiplantae,3GGV0@35493|Streptophyta	35493|Streptophyta	E	L-threonine ammonia-lyase activity
TRINITY_DN72245_c0_g1	COG2801@1|root,KOG0017@2759|Eukaryota,380ER@33090|Viridiplantae,3GQ2S@35493|Streptophyta	35493|Streptophyta	L	Chromatin organization modifier domain
TRINITY_DN72354_c0_g1	28IVZ@1|root,2QR7K@2759|Eukaryota,37KTB@33090|Viridiplantae,3GBJ1@35493|Streptophyta	35493|Streptophyta	S	chalcone-flavanone isomerase family protein
TRINITY_DN72497_c0_g1	COG2801@1|root,KOG0017@2759|Eukaryota,37NRU@33090|Viridiplantae,3GGV0@35493|Streptophyta	35493|Streptophyta	E	L-threonine ammonia-lyase activity
TRINITY_DN72537_c0_g1	2CNCB@1|root,2QV6C@2759|Eukaryota,37QJT@33090|Viridiplantae,3GGWJ@35493|Streptophyta	35493|Streptophyta	S	Rap1-interacting factor 1 N terminal
TRINITY_DN72757_c0_g1	2CGF5@1|root,2QWDH@2759|Eukaryota,37QMM@33090|Viridiplantae,3G7EC@35493|Streptophyta	35493|Streptophyta	-	-
TRINITY_DN72759_c0_g1	KOG1861@1|root,KOG1861@2759|Eukaryota,38BJF@33154|Opisthokonta,3NVGE@4751|Fungi,3QM9B@4890|Ascomycota,1ZY7E@147541|Dothideomycetes,4KEZP@92860|Pleosporales	4751|Fungi	K	SAC3/GANP family
TRINITY_DN72804_c0_g1	2CSYH@1|root,2S94S@2759|Eukaryota,37WTK@33090|Viridiplantae,3GM2S@35493|Streptophyta	35493|Streptophyta	S	Protein GLUTAMINE DUMPER
TRINITY_DN72812_c1_g1	COG2801@1|root,KOG0017@2759|Eukaryota,37R6P@33090|Viridiplantae,3G8BW@35493|Streptophyta,4JN0G@91835|fabids	35493|Streptophyta	L	Uncharacterized protein K02A2.6-like
TRINITY_DN7287_c0_g1	28KXJ@1|root,2QTE9@2759|Eukaryota,37I3Y@33090|Viridiplantae,3GEUY@35493|Streptophyta	35493|Streptophyta	-	-
TRINITY_DN72887_c0_g1	2ECXM@1|root,2SIPH@2759|Eukaryota,390KF@33154|Opisthokonta,3NYCH@4751|Fungi,3QP97@4890|Ascomycota,20EN8@147545|Eurotiomycetes,3AZ84@33183|Onygenales	4751|Fungi	-	-
TRINITY_DN7296_c0_g1	2DZ0Z@1|root,2S6W2@2759|Eukaryota,37WUN@33090|Viridiplantae,3GKX6@35493|Streptophyta,4JQXC@91835|fabids	35493|Streptophyta	-	-
TRINITY_DN73293_c0_g1	COG2801@1|root,KOG0017@2759|Eukaryota,37M1D@33090|Viridiplantae,3GCV5@35493|Streptophyta	3641.EOX94046|-	O	DNA RNA polymerases superfamily protein
TRINITY_DN73308_c0_g1	28PRB@1|root,2QWDR@2759|Eukaryota,37RD6@33090|Viridiplantae,3GAAR@35493|Streptophyta,44GIU@71274|asterids	35493|Streptophyta	-	-
TRINITY_DN73358_c0_g1	COG2801@1|root,KOG0017@2759|Eukaryota,37M1D@33090|Viridiplantae,3GCV5@35493|Streptophyta	3641.EOY16837|-	O	DNA RNA polymerases superfamily protein
TRINITY_DN73381_c0_g1	2CCP5@1|root,2QPP1@2759|Eukaryota,37SYA@33090|Viridiplantae,3GD97@35493|Streptophyta,3KMIS@4447|Liliopsida,3I71M@38820|Poales	35493|Streptophyta	-	-
TRINITY_DN73407_c0_g1	KOG1075@1|root,KOG1075@2759|Eukaryota	2759|Eukaryota	E	Ribonuclease H protein
TRINITY_DN73795_c0_g1	COG2801@1|root,KOG0017@2759|Eukaryota,37NRU@33090|Viridiplantae	33090|Viridiplantae	Q	microtubule motor activity
TRINITY_DN74072_c0_g1	2BVTY@1|root,2RRSW@2759|Eukaryota,37TJX@33090|Viridiplantae,3GGJ6@35493|Streptophyta	35493|Streptophyta	-	-
TRINITY_DN74557_c0_g1	28KJK@1|root,2QT11@2759|Eukaryota,37HMV@33090|Viridiplantae,3GD20@35493|Streptophyta,3KR5S@4447|Liliopsida,3I96H@38820|Poales	35493|Streptophyta	-	-
TRINITY_DN7473_c0_g2	2CMCB@1|root,2QPYF@2759|Eukaryota,37MZ0@33090|Viridiplantae,3GCYF@35493|Streptophyta,3KS5K@4447|Liliopsida,3IA9G@38820|Poales	35493|Streptophyta	-	-
TRINITY_DN74824_c0_g1	29IBW@1|root,2RRJ8@2759|Eukaryota,38A0V@33090|Viridiplantae,3GM87@35493|Streptophyta	35493|Streptophyta	-	-
TRINITY_DN7512_c0_g1	28HJS@1|root,2QPXI@2759|Eukaryota,37R6G@33090|Viridiplantae,3GEAJ@35493|Streptophyta	35493|Streptophyta	-	-
TRINITY_DN75557_c0_g1	COG2801@1|root,KOG0017@2759|Eukaryota,380ER@33090|Viridiplantae,3GQ2S@35493|Streptophyta	35493|Streptophyta	L	Chromatin organization modifier domain
TRINITY_DN75587_c0_g1	28PWY@1|root,2QWJJ@2759|Eukaryota,37NQA@33090|Viridiplantae,3G852@35493|Streptophyta	35493|Streptophyta	S	transposon protein
TRINITY_DN7561_c0_g1	COG2940@1|root,KOG2084@2759|Eukaryota,37IMX@33090|Viridiplantae,3G7XQ@35493|Streptophyta	35493|Streptophyta	B	methyltransferase activity
TRINITY_DN756_c0_g1	2CPAY@1|root,2S42N@2759|Eukaryota,37W0R@33090|Viridiplantae,3GKC2@35493|Streptophyta	35493|Streptophyta	-	-
TRINITY_DN75709_c0_g1	COG2801@1|root,KOG0017@2759|Eukaryota,37NRU@33090|Viridiplantae,3GGV0@35493|Streptophyta,3M4R8@4447|Liliopsida	35493|Streptophyta	L	transposition, RNA-mediated
TRINITY_DN7589_c0_g1	28VYP@1|root,2R2QJ@2759|Eukaryota,37QRB@33090|Viridiplantae,3GFPF@35493|Streptophyta	35493|Streptophyta	-	-
TRINITY_DN7599_c0_g1	2CY2S@1|root,2S1IA@2759|Eukaryota,37VF5@33090|Viridiplantae,3GJPQ@35493|Streptophyta	35493|Streptophyta	-	-
TRINITY_DN76439_c0_g1	COG2801@1|root,KOG0017@2759|Eukaryota,37M1D@33090|Viridiplantae,3GCV5@35493|Streptophyta	35493|Streptophyta	O	DNA RNA polymerases superfamily protein
TRINITY_DN76443_c0_g1	28IZG@1|root,2QRB8@2759|Eukaryota,37KS8@33090|Viridiplantae,3GNAP@35493|Streptophyta	35493|Streptophyta	S	Nodulin-like
TRINITY_DN76508_c0_g1	COG2801@1|root,KOG0017@2759|Eukaryota,382I0@33090|Viridiplantae,3GR7R@35493|Streptophyta	35493|Streptophyta	L	transposition, RNA-mediated
TRINITY_DN76527_c0_g1	28JQY@1|root,2QR90@2759|Eukaryota,37QSK@33090|Viridiplantae,3GE1X@35493|Streptophyta	35493|Streptophyta	S	late embryogenesis abundant protein-related LEA protein-related
TRINITY_DN7657_c0_g1	COG2801@1|root,KOG0017@2759|Eukaryota,381F1@33090|Viridiplantae,3GQSP@35493|Streptophyta	35493|Streptophyta	L	zinc finger
TRINITY_DN76595_c0_g1	KOG1075@1|root,KOG1075@2759|Eukaryota,39RKB@33154|Opisthokonta,3BK61@33208|Metazoa,3CX3T@33213|Bilateria,4872C@7711|Chordata,495PJ@7742|Vertebrata,49R2A@7898|Actinopterygii	33208|Metazoa	S	Reverse transcriptase (RNA-dependent DNA polymerase)
TRINITY_DN76606_c0_g1	2BGN3@1|root,2S19S@2759|Eukaryota,37VF0@33090|Viridiplantae,3GJX2@35493|Streptophyta	35493|Streptophyta	S	FAS1 domain-containing protein SELMODRAFT_448915-like
TRINITY_DN76627_c0_g1	28YGX@1|root,2R5AR@2759|Eukaryota,3864E@33090|Viridiplantae,3GU1Y@35493|Streptophyta,44TVK@71274|asterids	35493|Streptophyta	-	-
TRINITY_DN76762_c0_g1	COG1112@1|root,KOG1801@2759|Eukaryota,37RMF@33090|Viridiplantae,3G7ST@35493|Streptophyta,3KY6S@4447|Liliopsida,3IF9H@38820|Poales	35493|Streptophyta	A	AAA domain
TRINITY_DN77168_c0_g1	KOG1075@1|root,KOG1075@2759|Eukaryota,37TIF@33090|Viridiplantae,3G9IZ@35493|Streptophyta	35493|Streptophyta	L	ribonuclease H protein
TRINITY_DN7732_c0_g1	2DZH4@1|root,2S714@2759|Eukaryota,37WNM@33090|Viridiplantae,3GKGD@35493|Streptophyta,44UA2@71274|asterids	35493|Streptophyta	S	BEST Arabidopsis thaliana protein match is
TRINITY_DN77464_c0_g1	COG2801@1|root,KOG0017@2759|Eukaryota,37R6P@33090|Viridiplantae,3G8BW@35493|Streptophyta	35493|Streptophyta	E	Uncharacterized protein K02A2.6-like
TRINITY_DN77724_c0_g1	28KXJ@1|root,2QQNC@2759|Eukaryota,37JIG@33090|Viridiplantae,3G74T@35493|Streptophyta,3HXAW@3699|Brassicales	35493|Streptophyta	-	-
TRINITY_DN7778_c0_g1	COG2801@1|root,KOG0017@2759|Eukaryota,37RRH@33090|Viridiplantae,3G8MV@35493|Streptophyta,44P0E@71274|asterids	35493|Streptophyta	L	DNA RNA polymerases superfamily protein
TRINITY_DN77899_c0_g1	COG0021@1|root,KOG0523@2759|Eukaryota,37RG4@33090|Viridiplantae,3G7S7@35493|Streptophyta,3KVRG@4447|Liliopsida,3IDRG@38820|Poales	35493|Streptophyta	G	1-deoxy-D-xylulose-5-phosphate synthase
TRINITY_DN7791_c0_g1	COG2801@1|root,KOG0017@2759|Eukaryota,37Y7E@33090|Viridiplantae,3GN4M@35493|Streptophyta	35493|Streptophyta	L	transposition, RNA-mediated
TRINITY_DN78160_c0_g1	2BWBQ@1|root,2RP95@2759|Eukaryota,37ME1@33090|Viridiplantae,3GGDP@35493|Streptophyta,4JPWV@91835|fabids	35493|Streptophyta	S	Domain of unknown function (DUF4228)
TRINITY_DN78283_c0_g1	2EQBE@1|root,2STCS@2759|Eukaryota,3A9JQ@33154|Opisthokonta,3P7JK@4751|Fungi,3QZ33@4890|Ascomycota,203DW@147541|Dothideomycetes,4KFXH@92860|Pleosporales	4751|Fungi	-	-
TRINITY_DN7828_c0_g1	2DZWS@1|root,2S7D4@2759|Eukaryota,37X1U@33090|Viridiplantae,3GM09@35493|Streptophyta,44U9V@71274|asterids	35493|Streptophyta	-	-
TRINITY_DN7863_c0_g1	2DD6D@1|root,2S5MD@2759|Eukaryota,37WEM@33090|Viridiplantae,3GK2X@35493|Streptophyta	35493|Streptophyta	-	-
TRINITY_DN78736_c0_g1	COG5059@1|root,KOG0243@2759|Eukaryota,37PAD@33090|Viridiplantae,3GF3D@35493|Streptophyta,4JE3S@91835|fabids	35493|Streptophyta	Z	Belongs to the TRAFAC class myosin-kinesin ATPase superfamily. Kinesin family
TRINITY_DN78756_c0_g1	COG5648@1|root,KOG0381@2759|Eukaryota,37PNS@33090|Viridiplantae,3GH20@35493|Streptophyta,4JMAD@91835|fabids	35493|Streptophyta	K	High mobility group B protein
TRINITY_DN7915_c0_g1	2DKKQ@1|root,2S633@2759|Eukaryota,37W08@33090|Viridiplantae,3GQ7G@35493|Streptophyta	35493|Streptophyta	-	-
TRINITY_DN79389_c0_g1	COG2801@1|root,KOG0017@2759|Eukaryota,37NRU@33090|Viridiplantae,3GGV0@35493|Streptophyta,3HXPF@3699|Brassicales	35493|Streptophyta	I	3-hydroxyisobutyryl-CoA hydrolase activity
TRINITY_DN79471_c0_g1	COG2940@1|root,KOG2084@2759|Eukaryota,37IMX@33090|Viridiplantae,3G7XQ@35493|Streptophyta,4JSHW@91835|fabids	35493|Streptophyta	B	methyltransferase activity
TRINITY_DN79598_c0_g1	2CKD8@1|root,2QVCG@2759|Eukaryota,37N1J@33090|Viridiplantae,3GAV4@35493|Streptophyta,4JGA0@91835|fabids	35493|Streptophyta	-	-
TRINITY_DN79786_c0_g1	COG2801@1|root,KOG0017@2759|Eukaryota,37RKH@33090|Viridiplantae,3GGZK@35493|Streptophyta	35493|Streptophyta	L	strictosidine synthase activity
TRINITY_DN79918_c0_g1	2BS7P@1|root,2S1Y2@2759|Eukaryota,37VFR@33090|Viridiplantae,3GJQQ@35493|Streptophyta,3I0D3@3699|Brassicales	35493|Streptophyta	-	-
TRINITY_DN79940_c0_g1	KOG1075@1|root,KOG1075@2759|Eukaryota,37TIF@33090|Viridiplantae,3G9IZ@35493|Streptophyta,3KRSX@4447|Liliopsida	35493|Streptophyta	S	ribonuclease H protein
TRINITY_DN80435_c0_g1	COG2801@1|root,KOG0017@2759|Eukaryota,37M1D@33090|Viridiplantae,3GCV5@35493|Streptophyta,4JSHM@91835|fabids	35493|Streptophyta	L	zinc finger
TRINITY_DN80510_c0_g1	COG2801@1|root,KOG0017@2759|Eukaryota,37RRH@33090|Viridiplantae	33090|Viridiplantae	I	DNA RNA polymerases superfamily protein
TRINITY_DN8083_c0_g1	KOG0648@1|root,KOG0648@2759|Eukaryota,37Q8G@33090|Viridiplantae,3GA8U@35493|Streptophyta,44FU7@71274|asterids	35493|Streptophyta	T	Belongs to the Nudix hydrolase family
TRINITY_DN81195_c0_g1	COG2801@1|root,KOG0017@2759|Eukaryota,380AR@33090|Viridiplantae,3GQ2V@35493|Streptophyta	35493|Streptophyta	L	Chromo (CHRromatin Organisation MOdifier) domain
TRINITY_DN81235_c0_g1	28JBN@1|root,2QRQM@2759|Eukaryota,37MUJ@33090|Viridiplantae,3G73V@35493|Streptophyta,4JI27@91835|fabids	35493|Streptophyta	-	-
TRINITY_DN816_c0_g1	2BVF6@1|root,2S276@2759|Eukaryota,37VJR@33090|Viridiplantae,3GJFT@35493|Streptophyta	35493|Streptophyta	S	BEST Arabidopsis thaliana protein match is
TRINITY_DN8232_c0_g1	2CMCC@1|root,2QPYJ@2759|Eukaryota,37ME2@33090|Viridiplantae,3GCVG@35493|Streptophyta	35493|Streptophyta	S	isoform X1
TRINITY_DN8233_c0_g1	2C2QC@1|root,2S3TR@2759|Eukaryota,37W9V@33090|Viridiplantae,3GK3D@35493|Streptophyta	35493|Streptophyta	-	-
TRINITY_DN8257_c0_g1	2C7QK@1|root,2QRQU@2759|Eukaryota	2759|Eukaryota	-	-
TRINITY_DN82628_c0_g1	COG2801@1|root,KOG0017@2759|Eukaryota,37RRH@33090|Viridiplantae,3G8MV@35493|Streptophyta	35493|Streptophyta	L	DNA RNA polymerases superfamily protein
TRINITY_DN82909_c0_g1	2CEGX@1|root,2S122@2759|Eukaryota,37VCZ@33090|Viridiplantae,3GJJE@35493|Streptophyta	35493|Streptophyta	S	zinc finger (C2H2 type) family protein
TRINITY_DN82941_c0_g1	KOG4273@1|root,KOG4273@2759|Eukaryota,37NND@33090|Viridiplantae,3G9M5@35493|Streptophyta,3HNFH@3699|Brassicales	35493|Streptophyta	S	Alpha and gamma adaptin binding protein p34
TRINITY_DN83372_c0_g1	2C9H7@1|root,2QQTX@2759|Eukaryota,37M3S@33090|Viridiplantae,3GG76@35493|Streptophyta,3HZKE@3699|Brassicales	35493|Streptophyta	S	Protein CHAPERONE-LIKE PROTEIN OF POR1-like
TRINITY_DN83684_c0_g1	2CW4T@1|root,2RTMK@2759|Eukaryota	2759|Eukaryota	S	Glycosyl hydrolase family 71
TRINITY_DN8396_c0_g1	2CU6P@1|root,2RJJK@2759|Eukaryota,37T0A@33090|Viridiplantae,3GFI7@35493|Streptophyta,3M9H1@4447|Liliopsida,3IQMS@38820|Poales	35493|Streptophyta	S	hAT family C-terminal dimerisation region
TRINITY_DN8403_c0_g1	2CVHD@1|root,2S4GH@2759|Eukaryota,37W5R@33090|Viridiplantae,3GK5B@35493|Streptophyta,4JUPW@91835|fabids	35493|Streptophyta	-	-
TRINITY_DN84587_c0_g1	COG0590@1|root,KOG1018@2759|Eukaryota,37JAQ@33090|Viridiplantae,3GE1V@35493|Streptophyta	35493|Streptophyta	F	Riboflavin biosynthesis protein
TRINITY_DN84891_c0_g1	28KCA@1|root,2QST8@2759|Eukaryota,37P57@33090|Viridiplantae,3GDGI@35493|Streptophyta	35493|Streptophyta	S	expressed protein
TRINITY_DN85166_c0_g1	2CMUG@1|root,2QS0N@2759|Eukaryota,37J6Y@33090|Viridiplantae,3GEUA@35493|Streptophyta,4JD7G@91835|fabids	35493|Streptophyta	T	Protein of unknown function (DUF1336)
TRINITY_DN85228_c0_g1	COG0464@1|root,KOG0737@2759|Eukaryota,37IUV@33090|Viridiplantae,3G8DY@35493|Streptophyta	35493|Streptophyta	O	AAA-type ATPase family protein
TRINITY_DN8523_c0_g1	28IIN@1|root,2QQVN@2759|Eukaryota,37KSV@33090|Viridiplantae,3GC1H@35493|Streptophyta,3KQT6@4447|Liliopsida	35493|Streptophyta	S	BEST Arabidopsis thaliana protein match is
TRINITY_DN85259_c0_g1	COG0596@1|root,KOG1454@2759|Eukaryota,37M5K@33090|Viridiplantae,3G8UB@35493|Streptophyta,4JF63@91835|fabids	35493|Streptophyta	S	Monoacylglycerol lipase
TRINITY_DN8530_c0_g1	COG2801@1|root,KOG0017@2759|Eukaryota,383JV@33090|Viridiplantae,3GQ4E@35493|Streptophyta	35493|Streptophyta	L	transposition, RNA-mediated
TRINITY_DN8531_c0_g1	2BUY0@1|root,2S243@2759|Eukaryota,37VD3@33090|Viridiplantae,3GJKT@35493|Streptophyta	35493|Streptophyta	-	-
TRINITY_DN8566_c0_g1	COG0520@1|root,KOG2142@2759|Eukaryota,37PUJ@33090|Viridiplantae,3GAFP@35493|Streptophyta	35493|Streptophyta	H	molybdenum cofactor sulfurtransferase activity
TRINITY_DN8588_c0_g1	2C7QK@1|root,2QUNQ@2759|Eukaryota,37QB2@33090|Viridiplantae,3GF5M@35493|Streptophyta,4JVI7@91835|fabids	35493|Streptophyta	S	Protein of unknown function (DUF 659)
TRINITY_DN858_c0_g1	COG1241@1|root,KOG0480@2759|Eukaryota,37JGT@33090|Viridiplantae,3G9BZ@35493|Streptophyta,3KP4K@4447|Liliopsida	35493|Streptophyta	L	Belongs to the MCM family
TRINITY_DN8661_c0_g1	COG0239@1|root,2QT5F@2759|Eukaryota,37PKQ@33090|Viridiplantae,3GD7S@35493|Streptophyta	35493|Streptophyta	D	Camphor resistance CrcB family protein
TRINITY_DN8662_c0_g1	2B7N2@1|root,2S0PV@2759|Eukaryota,37UJC@33090|Viridiplantae,3GJE1@35493|Streptophyta,3M0FP@4447|Liliopsida	35493|Streptophyta	-	-
TRINITY_DN86651_c0_g1	4QDG6@10239|Viruses	10239|Viruses	S	Reverse transcriptase (RNA-dependent DNA polymerase)
TRINITY_DN86731_c0_g1	2CHT1@1|root,2QQ45@2759|Eukaryota,37QPV@33090|Viridiplantae,3GD21@35493|Streptophyta	35493|Streptophyta	S	arbuscular mycorrhizal association
TRINITY_DN87114_c0_g1	COG2801@1|root,KOG0017@2759|Eukaryota,37NRU@33090|Viridiplantae,3GGV0@35493|Streptophyta,3HXPF@3699|Brassicales	35493|Streptophyta	I	3-hydroxyisobutyryl-CoA hydrolase activity
TRINITY_DN87161_c0_g1	COG2801@1|root,KOG0017@2759|Eukaryota,37R6P@33090|Viridiplantae,3G8BW@35493|Streptophyta,4JN0G@91835|fabids	35493|Streptophyta	L	Uncharacterized protein K02A2.6-like
TRINITY_DN87394_c0_g1	2BDDZ@1|root,2S12C@2759|Eukaryota,37VFG@33090|Viridiplantae,3GJJB@35493|Streptophyta,3HUBV@3699|Brassicales	35493|Streptophyta	-	-
TRINITY_DN87424_c0_g1	KOG1525@1|root,KOG1525@2759|Eukaryota,37MAF@33090|Viridiplantae,3GB87@35493|Streptophyta,3HRNX@3699|Brassicales	35493|Streptophyta	D	Has 114836 Blast hits to 56273 proteins in 1914 species Archae - 187
TRINITY_DN87482_c0_g1	29AFD@1|root,2RHI1@2759|Eukaryota,37TBR@33090|Viridiplantae,3GEYJ@35493|Streptophyta	35493|Streptophyta	S	Protein BPS1, chloroplastic-like
TRINITY_DN87917_c0_g1	COG0515@1|root,2QTF1@2759|Eukaryota,37T30@33090|Viridiplantae,3GDNG@35493|Streptophyta,4JM1A@91835|fabids	35493|Streptophyta	T	Inactive leucine-rich repeat receptor-like serine threonine-protein kinase
TRINITY_DN879_c0_g1	COG2801@1|root,KOG0017@2759|Eukaryota,37NRU@33090|Viridiplantae,3GGV0@35493|Streptophyta	35493|Streptophyta	E	L-threonine ammonia-lyase activity
TRINITY_DN8814_c0_g1	KOG0118@1|root,KOG0118@2759|Eukaryota,37R8P@33090|Viridiplantae,3GGPB@35493|Streptophyta,3KN6N@4447|Liliopsida	35493|Streptophyta	A	RNA recognition motif. (a.k.a. RRM, RBD, or RNP domain)
TRINITY_DN88156_c0_g1	2CHT1@1|root,2QQ45@2759|Eukaryota,37QPV@33090|Viridiplantae,3GD21@35493|Streptophyta	35493|Streptophyta	S	arbuscular mycorrhizal association
TRINITY_DN88172_c0_g1	28JG6@1|root,2QRVB@2759|Eukaryota,37R57@33090|Viridiplantae,3GBFA@35493|Streptophyta	35493|Streptophyta	-	-
TRINITY_DN8867_c0_g1	2AMF8@1|root,2RXAV@2759|Eukaryota,37TEX@33090|Viridiplantae,3GH5F@35493|Streptophyta	35493|Streptophyta	S	U-box domain-containing protein
TRINITY_DN88773_c0_g1	KOG0845@1|root,KOG3091@1|root,KOG0845@2759|Eukaryota,KOG3091@2759|Eukaryota,37S5G@33090|Viridiplantae,3GA1I@35493|Streptophyta	35493|Streptophyta	UY	Nuclear pore complex protein
TRINITY_DN88828_c0_g1	2DGZ8@1|root,2S5VF@2759|Eukaryota,37W2P@33090|Viridiplantae,3GKF5@35493|Streptophyta,4JQNA@91835|fabids	35493|Streptophyta	-	-
TRINITY_DN88895_c0_g1	2CNFD@1|root,2QVVS@2759|Eukaryota,37NN6@33090|Viridiplantae,3G73E@35493|Streptophyta	35493|Streptophyta	S	YLS9-like
TRINITY_DN88944_c0_g1	2A6US@1|root,2RYCP@2759|Eukaryota,37TTC@33090|Viridiplantae,3GI9Y@35493|Streptophyta,4JPD8@91835|fabids	35493|Streptophyta	S	f-box protein
TRINITY_DN8922_c0_g1	28IZI@1|root,2QRBA@2759|Eukaryota,37PA7@33090|Viridiplantae,3GBMI@35493|Streptophyta	35493|Streptophyta	-	-
TRINITY_DN8923_c1_g1	COG2801@1|root,KOG0017@2759|Eukaryota,37M1D@33090|Viridiplantae,3GCV5@35493|Streptophyta	42345.XP_008793987.1|-	O	DNA RNA polymerases superfamily protein
TRINITY_DN89294_c0_g1	28MCP@1|root,2QTW4@2759|Eukaryota,37S00@33090|Viridiplantae,3G7KD@35493|Streptophyta	35493|Streptophyta	-	-
TRINITY_DN89673_c0_g1	28MYY@1|root,2QUHQ@2759|Eukaryota,37M0P@33090|Viridiplantae,3GGZ2@35493|Streptophyta	35493|Streptophyta	-	-
TRINITY_DN8973_c0_g1	28IF2@1|root,2QQRU@2759|Eukaryota,37SFZ@33090|Viridiplantae,3GFWV@35493|Streptophyta	35493|Streptophyta	S	XIAP-associated factor 1-like
TRINITY_DN89940_c0_g1	COG2801@1|root,KOG0017@2759|Eukaryota,37RKH@33090|Viridiplantae,3GGZK@35493|Streptophyta	35493|Streptophyta	L	strictosidine synthase activity
TRINITY_DN8_c0_g1	COG1196@1|root,KOG0933@2759|Eukaryota,37IA8@33090|Viridiplantae,3GAX1@35493|Streptophyta,3KV94@4447|Liliopsida,3I5BN@38820|Poales	35493|Streptophyta	BD	Structural maintenance of chromosomes protein
TRINITY_DN90314_c0_g1	2CGFG@1|root,2S3NQ@2759|Eukaryota,37VYD@33090|Viridiplantae,3GK2B@35493|Streptophyta	35493|Streptophyta	-	-
TRINITY_DN90445_c0_g1	COG5218@1|root,KOG2025@2759|Eukaryota	2759|Eukaryota	BD	complex. Subunit
TRINITY_DN90453_c0_g1	2E2GB@1|root,2S2HZ@2759|Eukaryota,37VII@33090|Viridiplantae,3GJVQ@35493|Streptophyta	35493|Streptophyta	-	-
TRINITY_DN90549_c0_g1	KOG4585@1|root,KOG4585@2759|Eukaryota,37KD8@33090|Viridiplantae,3G8UF@35493|Streptophyta,4JTEQ@91835|fabids	35493|Streptophyta	L	nuclease HARBI1
TRINITY_DN90857_c0_g1	COG2801@1|root,KOG0017@2759|Eukaryota,37RRH@33090|Viridiplantae,3G8MV@35493|Streptophyta	35493|Streptophyta	L	DNA RNA polymerases superfamily protein
TRINITY_DN91124_c0_g1	COG2801@1|root,KOG0017@2759|Eukaryota,37M1D@33090|Viridiplantae,3GCV5@35493|Streptophyta	3641.EOY08377|-	O	DNA RNA polymerases superfamily protein
TRINITY_DN9121_c0_g1	KOG4210@1|root,KOG4210@2759|Eukaryota,37V8I@33090|Viridiplantae,3GK17@35493|Streptophyta,3M02K@4447|Liliopsida	35493|Streptophyta	K	RNA binding
TRINITY_DN91220_c0_g1	COG1112@1|root,KOG1801@2759|Eukaryota,37RMF@33090|Viridiplantae,3G7ST@35493|Streptophyta	35493|Streptophyta	A	superfamily. Protein
TRINITY_DN912_c0_g1	COG2801@1|root,KOG0017@2759|Eukaryota,37NRU@33090|Viridiplantae,3GGV0@35493|Streptophyta	35493|Streptophyta	E	L-threonine ammonia-lyase activity
TRINITY_DN91350_c0_g1	KOG1525@1|root,KOG1525@2759|Eukaryota,37MAF@33090|Viridiplantae,3GB87@35493|Streptophyta,44SJD@71274|asterids	35493|Streptophyta	D	isoform X1
TRINITY_DN9136_c0_g1	28KIQ@1|root,2QT00@2759|Eukaryota,37QED@33090|Viridiplantae,3G8H5@35493|Streptophyta	35493|Streptophyta	-	-
TRINITY_DN91626_c0_g1	28Q2R@1|root,2QWRG@2759|Eukaryota,37T5F@33090|Viridiplantae,3GFQT@35493|Streptophyta,3KT5S@4447|Liliopsida	35493|Streptophyta	G	Lipase (class 3)
TRINITY_DN91655_c0_g1	COG2801@1|root,KOG0017@2759|Eukaryota,37ZR2@33090|Viridiplantae,3GY8D@35493|Streptophyta,44UX2@71274|asterids	35493|Streptophyta	L	glycine rich nucleic binding domain
TRINITY_DN91900_c0_g1	2C64R@1|root,2S685@2759|Eukaryota,3A6MZ@33154|Opisthokonta,3P5I9@4751|Fungi,3QY39@4890|Ascomycota,202JI@147541|Dothideomycetes,4KFZM@92860|Pleosporales	4751|Fungi	-	-
TRINITY_DN92033_c0_g1	2BVIU@1|root,2S2AG@2759|Eukaryota,39ZGQ@33154|Opisthokonta,3NVG4@4751|Fungi,3QT27@4890|Ascomycota,200YS@147541|Dothideomycetes,4KCFX@92860|Pleosporales	4751|Fungi	S	Allergen
TRINITY_DN92116_c0_g1	2E9H0@1|root,2SFUV@2759|Eukaryota	2759|Eukaryota	-	-
TRINITY_DN9216_c0_g1	COG5183@1|root,KOG1609@2759|Eukaryota,37M66@33090|Viridiplantae,3GE8M@35493|Streptophyta	35493|Streptophyta	A	RING FYVE PHD zinc finger superfamily protein
TRINITY_DN9260_c0_g1	28NYV@1|root,2S7UW@2759|Eukaryota,37WNG@33090|Viridiplantae,3GKVM@35493|Streptophyta,4JQUT@91835|fabids	35493|Streptophyta	-	-
TRINITY_DN92788_c0_g1	COG4886@1|root,KOG0619@2759|Eukaryota,37RRE@33090|Viridiplantae,3GCB6@35493|Streptophyta	35493|Streptophyta	S	LRR receptor-like serine threonine-protein kinase
TRINITY_DN92952_c0_g1	28V6I@1|root,2R1XZ@2759|Eukaryota,38MYX@33154|Opisthokonta,3PPVC@4751|Fungi,3R976@4890|Ascomycota,207QD@147541|Dothideomycetes,4KIFZ@92860|Pleosporales	4751|Fungi	-	-
TRINITY_DN9314_c0_g1	2CM9H@1|root,2QPPM@2759|Eukaryota,37KKY@33090|Viridiplantae,3GBQM@35493|Streptophyta,44DCM@71274|asterids	35493|Streptophyta	S	SEC-C motif
TRINITY_DN93586_c0_g1	COG2801@1|root,KOG0017@2759|Eukaryota,3801N@33090|Viridiplantae,3GQ09@35493|Streptophyta	35493|Streptophyta	L	transposition, RNA-mediated
TRINITY_DN93639_c0_g1	2CVKS@1|root,2S4GT@2759|Eukaryota,37W9W@33090|Viridiplantae,3GJIN@35493|Streptophyta,3HURR@3699|Brassicales	35493|Streptophyta	-	-
TRINITY_DN94257_c0_g1	2AMKP@1|root,2RZCD@2759|Eukaryota,37UJW@33090|Viridiplantae,3GI6G@35493|Streptophyta	35493|Streptophyta	S	Erwinia induced protein 2
TRINITY_DN9447_c0_g1	2C0TX@1|root,2S2N9@2759|Eukaryota,37VMX@33090|Viridiplantae,3GJX1@35493|Streptophyta,3M0UK@4447|Liliopsida	35493|Streptophyta	-	-
TRINITY_DN94842_c0_g1	COG4886@1|root,KOG0619@2759|Eukaryota,37QME@33090|Viridiplantae,3GFIY@35493|Streptophyta,4JRV1@91835|fabids	35493|Streptophyta	S	Piriformospora indica-insensitive protein
TRINITY_DN94912_c0_g1	2CNQM@1|root,2QXH2@2759|Eukaryota,37RKB@33090|Viridiplantae,3GGV5@35493|Streptophyta	35493|Streptophyta	-	-
TRINITY_DN9504_c0_g1	2BE6N@1|root,2S143@2759|Eukaryota,37VTM@33090|Viridiplantae,3GJNJ@35493|Streptophyta	35493|Streptophyta	-	-
TRINITY_DN95084_c0_g1	KOG1075@1|root,KOG1075@2759|Eukaryota	2759|Eukaryota	E	Ribonuclease H protein
TRINITY_DN95173_c0_g1	2C7QK@1|root,2QRQU@2759|Eukaryota,37TNR@33090|Viridiplantae,3GDSB@35493|Streptophyta,3M57R@4447|Liliopsida,3IGNI@38820|Poales	35493|Streptophyta	-	-
TRINITY_DN95303_c0_g1	COG2801@1|root,KOG0017@2759|Eukaryota,37THH@33090|Viridiplantae,3GG2K@35493|Streptophyta	35493|Streptophyta	O	Mitochondrial protein
TRINITY_DN95432_c0_g1	28PHQ@1|root,2QQEY@2759|Eukaryota,37JPG@33090|Viridiplantae,3G9KN@35493|Streptophyta,4JKAK@91835|fabids	35493|Streptophyta	K	ethylene-responsive transcription factor
TRINITY_DN9549_c0_g1	2DZED@1|root,2S6YR@2759|Eukaryota,37WU2@33090|Viridiplantae,3GKZ0@35493|Streptophyta,3M1VH@4447|Liliopsida	35493|Streptophyta	-	-
TRINITY_DN9572_c0_g2	COG0463@1|root,KOG2977@2759|Eukaryota	2759|Eukaryota	M	dolichyl-phosphate beta-glucosyltransferase activity
TRINITY_DN9655_c0_g1	2CXRA@1|root,2RZ7X@2759|Eukaryota,37UUW@33090|Viridiplantae,3GIKR@35493|Streptophyta,3KZ5W@4447|Liliopsida	35493|Streptophyta	S	UPF0690 protein C1orf52 homolog
TRINITY_DN97180_c0_g1	KOG4795@1|root,KOG4795@2759|Eukaryota,37I51@33090|Viridiplantae,3G91J@35493|Streptophyta,3HT23@3699|Brassicales	35493|Streptophyta	K	ELL-associated factor
TRINITY_DN9731_c0_g1	28MC4@1|root,2QTVJ@2759|Eukaryota,37TNF@33090|Viridiplantae,3GIF9@35493|Streptophyta,44K8S@71274|asterids	35493|Streptophyta	S	At3g17950-like
TRINITY_DN97678_c0_g1	KOG0483@1|root,KOG0483@2759|Eukaryota,37Q86@33090|Viridiplantae,3GC8N@35493|Streptophyta,4JMV2@91835|fabids	35493|Streptophyta	K	Homeobox-leucine zipper protein ATHB-6-like
TRINITY_DN97679_c0_g1	COG1112@1|root,KOG1801@2759|Eukaryota,37RMF@33090|Viridiplantae,3G7ST@35493|Streptophyta	35493|Streptophyta	A	superfamily. Protein
TRINITY_DN9817_c0_g1	2CKTN@1|root,2S3WD@2759|Eukaryota,37VZ0@33090|Viridiplantae,3GK5J@35493|Streptophyta	35493|Streptophyta	-	-
TRINITY_DN9830_c0_g1	2CMN7@1|root,2QQYC@2759|Eukaryota,37HZH@33090|Viridiplantae,3GAPH@35493|Streptophyta	35493|Streptophyta	-	-
TRINITY_DN9850_c0_g1	2AU57@1|root,2RZTB@2759|Eukaryota,37UKK@33090|Viridiplantae,3GIPX@35493|Streptophyta,3M0MR@4447|Liliopsida	35493|Streptophyta	-	-
TRINITY_DN9864_c0_g1	COG2801@1|root,KOG0017@2759|Eukaryota,37W1P@33090|Viridiplantae,3GKB8@35493|Streptophyta,4JQNC@91835|fabids	35493|Streptophyta	L	transposition, RNA-mediated
TRINITY_DN9901_c0_g1	2CAM1@1|root,2QPV3@2759|Eukaryota,37QXV@33090|Viridiplantae,3GCNG@35493|Streptophyta	35493|Streptophyta	-	-
TRINITY_DN99526_c0_g1	28I92@1|root,2QQJE@2759|Eukaryota,37M5G@33090|Viridiplantae,3GG0S@35493|Streptophyta,4JNTG@91835|fabids	35493|Streptophyta	T	TMV resistance protein N-like
