# Supplementary material for: De novo assembly of Iron-Heart Cunninghamia lanceolata transcriptome and EST-SSR marker development for genetic diversity analysis
Source: PLoS One. 2023 Nov 2;18(11):e0293245. doi: 10.1371/journal.pone.0293245 (PMC10621985; doi:10.1371/journal.pone.0293245)
Supplement: S2 Data — (XLSX) [file pone.0293245.s006.xlsx]

## Sheet: Sheet1
gene_id	accession	pfam_domainname	pfam_domaindescription
TRINITY_DN242_c0_g1	PF13432.5	TPR_16	Tetratricopeptide repeat
TRINITY_DN300_c0_g1	PF06094.11	GGACT	Gamma-glutamyl cyclotransferase, AIG2-like
TRINITY_DN491_c0_g1	PF01535.19	PPR	PPR repeat
TRINITY_DN583_c0_g1	PF05904.10	DUF863	Plant protein of unknown function (DUF863)
TRINITY_DN537_c0_g1	PF04576.14	Zein-binding	Zein-binding
TRINITY_DN567_c0_g1	PF01535.19	PPR	PPR repeat
TRINITY_DN779_c0_g1	PF14223.5	Retrotran_gag_2	gag-polypeptide of LTR copia-type
TRINITY_DN870_c0_g1	PF14009.5	DUF4228	Domain of unknown function (DUF4228)
TRINITY_DN976_c0_g1	PF04578.12	DUF594	Protein of unknown function, DUF594
TRINITY_DN1036_c0_g1	PF13456.5	RVT_3	Reverse transcriptase-like
TRINITY_DN1146_c0_g1	PF01535.19	PPR	PPR repeat
TRINITY_DN1161_c0_g1	PF14392.5	zf-CCHC_4	Zinc knuckle
TRINITY_DN1174_c0_g1	PF13962.5	PGG	Domain of unknown function
TRINITY_DN1480_c0_g1	PF14111.5	DUF4283	Domain of unknown function (DUF4283)
TRINITY_DN1690_c0_g1	PF13041.5	PPR_2	PPR repeat family
TRINITY_DN1660_c0_g1	PF04885.12	Stig1	Stigma-specific protein, Stig1
TRINITY_DN1785_c0_g1	PF13306.5	LRR_5	Leucine rich repeats (6 copies)
TRINITY_DN1905_c1_g1	PF12854.6	PPR_1	PPR repeat
TRINITY_DN2032_c0_g1	PF14383.5	VARLMGL	DUF761-associated sequence motif
TRINITY_DN2116_c0_g1	PF12854.6	PPR_1	PPR repeat
TRINITY_DN2227_c0_g1	PF13976.5	gag_pre-integrs	GAG-pre-integrase domain
TRINITY_DN2237_c0_g1	PF14309.5	DUF4378	Domain of unknown function (DUF4378)
TRINITY_DN2458_c1_g1	PF08284.10	RVP_2	Retroviral aspartyl protease
TRINITY_DN2571_c0_g1	PF01657.16	Stress-antifung	Salt stress response/antifungal
TRINITY_DN2629_c0_g1	PF14392.5	zf-CCHC_4	Zinc knuckle
TRINITY_DN2628_c0_g1	PF13306.5	LRR_5	Leucine rich repeats (6 copies)
TRINITY_DN2809_c0_g1	PF01535.19	PPR	PPR repeat
TRINITY_DN2814_c0_g1	PF13968.5	DUF4220	Domain of unknown function (DUF4220)
TRINITY_DN3269_c0_g1	PF14223.5	Retrotran_gag_2	gag-polypeptide of LTR copia-type
TRINITY_DN3373_c0_g1	PF14111.5	DUF4283	Domain of unknown function (DUF4283)
TRINITY_DN3598_c0_g1	PF13456.5	RVT_3	Reverse transcriptase-like
TRINITY_DN3663_c0_g1	PF01535.19	PPR	PPR repeat
TRINITY_DN3662_c0_g1	PF04535.11	DUF588	Domain of unknown function (DUF588)
TRINITY_DN3709_c0_g1	PF13812.5	PPR_3	Pentatricopeptide repeat domain
TRINITY_DN3785_c0_g1	PF13975.5	gag-asp_proteas	gag-polyprotein putative aspartyl protease
TRINITY_DN3895_c0_g1	PF14392.5	zf-CCHC_4	Zinc knuckle
TRINITY_DN3807_c0_g1	PF14368.5	LTP_2	Probable lipid transfer
TRINITY_DN3865_c0_g1	PF12854.6	PPR_1	PPR repeat
TRINITY_DN3871_c0_g1	PF08276.10	PAN_2	PAN-like domain
TRINITY_DN3982_c0_g1	PF03735.13	ENT	ENT domain
TRINITY_DN3987_c0_g1	PF14009.5	DUF4228	Domain of unknown function (DUF4228)
TRINITY_DN4199_c0_g1	PF13456.5	RVT_3	Reverse transcriptase-like
TRINITY_DN4106_c0_g1	PF05678.13	VQ	VQ motif
TRINITY_DN4274_c0_g1	PF01535.19	PPR	PPR repeat
TRINITY_DN4291_c0_g1	PF12819.6	Malectin_like	Carbohydrate-binding protein of the ER
TRINITY_DN4301_c0_g1	PF13812.5	PPR_3	Pentatricopeptide repeat domain
TRINITY_DN4384_c0_g1	PF14111.5	DUF4283	Domain of unknown function (DUF4283)
TRINITY_DN4380_c0_g1	PF13456.5	RVT_3	Reverse transcriptase-like
TRINITY_DN4591_c0_g1	PF01657.16	Stress-antifung	Salt stress response/antifungal
TRINITY_DN4666_c0_g1	PF13917.5	zf-CCHC_3	Zinc knuckle
TRINITY_DN4734_c0_g1	PF03140.14	DUF247	Plant protein of unknown function
TRINITY_DN4801_c0_g1	PF03732.16	Retrotrans_gag	Retrotransposon gag protein
TRINITY_DN5363_c0_g2	PF05783.10	DLIC	Dynein light intermediate chain (DLIC)
TRINITY_DN5459_c0_g1	PF03140.14	DUF247	Plant protein of unknown function
TRINITY_DN5767_c0_g1	PF01535.19	PPR	PPR repeat
TRINITY_DN5767_c0_g2	PF13041.5	PPR_2	PPR repeat family
TRINITY_DN5906_c0_g1	PF03140.14	DUF247	Plant protein of unknown function
TRINITY_DN6163_c0_g1	PF03140.14	DUF247	Plant protein of unknown function
TRINITY_DN6258_c0_g1	PF05553.10	DUF761	Cotton fibre expressed protein
TRINITY_DN6429_c0_g1	PF14111.5	DUF4283	Domain of unknown function (DUF4283)
TRINITY_DN6618_c0_g1	PF05553.10	DUF761	Cotton fibre expressed protein
TRINITY_DN6636_c0_g1	PF05678.13	VQ	VQ motif
TRINITY_DN7072_c0_g1	PF01190.16	Pollen_Ole_e_I	Pollen proteins Ole e I like
TRINITY_DN7083_c0_g1	PF13456.5	RVT_3	Reverse transcriptase-like
TRINITY_DN7091_c0_g2	PF03732.16	Retrotrans_gag	Retrotransposon gag protein
TRINITY_DN7253_c0_g1	PF13812.5	PPR_3	Pentatricopeptide repeat domain
TRINITY_DN7400_c0_g1	PF13961.5	DUF4219	Domain of unknown function (DUF4219)
TRINITY_DN7540_c0_g2	PF14111.5	DUF4283	Domain of unknown function (DUF4283)
TRINITY_DN7563_c0_g1	PF00641.17	zf-RanBP	Zn-finger in Ran binding protein and others
TRINITY_DN7650_c0_g1	PF14111.5	DUF4283	Domain of unknown function (DUF4283)
TRINITY_DN7864_c0_g1	PF05097.11	DUF688	Protein of unknown function (DUF688)
TRINITY_DN7909_c0_g1	PF12872.6	OST-HTH	OST-HTH/LOTUS domain
TRINITY_DN8085_c0_g1	PF12854.6	PPR_1	PPR repeat
TRINITY_DN8212_c0_g1	PF01535.19	PPR	PPR repeat
TRINITY_DN8295_c0_g1	PF00168.29	C2	C2 domain
TRINITY_DN8315_c0_g1	PF03732.16	Retrotrans_gag	Retrotransposon gag protein
TRINITY_DN8433_c0_g1	PF13650.5	Asp_protease_2	Aspartyl protease
TRINITY_DN8433_c0_g2	PF13650.5	Asp_protease_2	Aspartyl protease
TRINITY_DN8438_c0_g1	PF13650.5	Asp_protease_2	Aspartyl protease
TRINITY_DN8473_c0_g1	PF12661.6	hEGF	Human growth factor-like EGF
TRINITY_DN8480_c0_g1	PF13306.5	LRR_5	Leucine rich repeats (6 copies)
TRINITY_DN8541_c0_g1	PF01535.19	PPR	PPR repeat
TRINITY_DN8540_c0_g1	PF01535.19	PPR	PPR repeat
TRINITY_DN8772_c0_g1	PF02136.19	NTF2	Nuclear transport factor 2 (NTF2) domain
TRINITY_DN8945_c0_g1	PF01535.19	PPR	PPR repeat
TRINITY_DN8950_c0_g1	PF14309.5	DUF4378	Domain of unknown function (DUF4378)
TRINITY_DN8997_c0_g1	PF07172.10	GRP	Glycine rich protein family
TRINITY_DN9075_c0_g1	PF13962.5	PGG	Domain of unknown function
TRINITY_DN9120_c1_g1	PF08284.10	RVP_2	Retroviral aspartyl protease
TRINITY_DN9167_c0_g1	PF13976.5	gag_pre-integrs	GAG-pre-integrase domain
TRINITY_DN9190_c0_g1	PF08263.11	LRRNT_2	Leucine rich repeat N-terminal domain
TRINITY_DN9220_c0_g1	PF14009.5	DUF4228	Domain of unknown function (DUF4228)
TRINITY_DN9288_c0_g1	PF14392.5	zf-CCHC_4	Zinc knuckle
TRINITY_DN9390_c0_g1	PF12854.6	PPR_1	PPR repeat
TRINITY_DN9394_c0_g1	PF08284.10	RVP_2	Retroviral aspartyl protease
TRINITY_DN9323_c0_g1	PF08276.10	PAN_2	PAN-like domain
TRINITY_DN9579_c0_g1	PF04578.12	DUF594	Protein of unknown function, DUF594
TRINITY_DN9622_c0_g1	PF03732.16	Retrotrans_gag	Retrotransposon gag protein
TRINITY_DN9622_c0_g2	PF03732.16	Retrotrans_gag	Retrotransposon gag protein
TRINITY_DN9699_c0_g2	PF14392.5	zf-CCHC_4	Zinc knuckle
TRINITY_DN9646_c0_g1	PF13306.5	LRR_5	Leucine rich repeats (6 copies)
TRINITY_DN9732_c0_g1	PF13966.5	zf-RVT	zinc-binding in reverse transcriptase
TRINITY_DN9797_c0_g2	PF14392.5	zf-CCHC_4	Zinc knuckle
TRINITY_DN9823_c0_g1	PF14392.5	zf-CCHC_4	Zinc knuckle
TRINITY_DN9866_c0_g2	PF12854.6	PPR_1	PPR repeat
TRINITY_DN10095_c0_g1	PF01419.16	Jacalin	Jacalin-like lectin domain
TRINITY_DN10060_c0_g1	PF01535.19	PPR	PPR repeat
TRINITY_DN10073_c0_g1	PF01535.19	PPR	PPR repeat
TRINITY_DN10169_c0_g1	PF01535.19	PPR	PPR repeat
TRINITY_DN10317_c0_g1	PF12854.6	PPR_1	PPR repeat
TRINITY_DN10323_c0_g1	PF12854.6	PPR_1	PPR repeat
TRINITY_DN10389_c0_g2	PF14223.5	Retrotran_gag_2	gag-polypeptide of LTR copia-type
TRINITY_DN10407_c0_g1	PF01657.16	Stress-antifung	Salt stress response/antifungal
TRINITY_DN10497_c0_g1	PF01535.19	PPR	PPR repeat
TRINITY_DN10530_c0_g1	PF14009.5	DUF4228	Domain of unknown function (DUF4228)
TRINITY_DN10737_c0_g2	PF14111.5	DUF4283	Domain of unknown function (DUF4283)
TRINITY_DN10848_c0_g1	PF13962.5	PGG	Domain of unknown function
TRINITY_DN10847_c0_g1	PF13456.5	RVT_3	Reverse transcriptase-like
TRINITY_DN10922_c0_g1	PF04674.11	Phi_1	Phosphate-induced protein 1 conserved region
TRINITY_DN10947_c0_g1	PF05678.13	VQ	VQ motif
TRINITY_DN11136_c0_g1	PF09405.9	Btz	CASC3/Barentsz eIF4AIII binding
TRINITY_DN11159_c0_g1	PF13812.5	PPR_3	Pentatricopeptide repeat domain
TRINITY_DN11162_c0_g1	PF06697.11	DUF1191	Protein of unknown function (DUF1191)
TRINITY_DN11261_c0_g1	PF05678.13	VQ	VQ motif
TRINITY_DN11265_c0_g1	PF14111.5	DUF4283	Domain of unknown function (DUF4283)
TRINITY_DN11333_c0_g1	PF12854.6	PPR_1	PPR repeat
TRINITY_DN11337_c0_g1	PF07693.13	KAP_NTPase	KAP family P-loop domain
TRINITY_DN11495_c0_g1	PF03732.16	Retrotrans_gag	Retrotransposon gag protein
TRINITY_DN11529_c0_g1	PF01535.19	PPR	PPR repeat
TRINITY_DN11593_c0_g1	PF07693.13	KAP_NTPase	KAP family P-loop domain
TRINITY_DN11601_c0_g1	PF06549.11	DUF1118	Protein of unknown function (DUF1118)
TRINITY_DN11644_c0_g1	PF01535.19	PPR	PPR repeat
TRINITY_DN11634_c0_g1	PF13650.5	Asp_protease_2	Aspartyl protease
TRINITY_DN11634_c0_g2	PF13975.5	gag-asp_proteas	gag-polyprotein putative aspartyl protease
TRINITY_DN11634_c1_g1	PF08284.10	RVP_2	Retroviral aspartyl protease
TRINITY_DN11634_c2_g1	PF08284.10	RVP_2	Retroviral aspartyl protease
TRINITY_DN11649_c0_g1	PF13041.5	PPR_2	PPR repeat family
TRINITY_DN11738_c0_g2	PF13191.5	AAA_16	AAA ATPase domain
TRINITY_DN11871_c0_g1	PF01535.19	PPR	PPR repeat
TRINITY_DN11917_c0_g1	PF13041.5	PPR_2	PPR repeat family
TRINITY_DN11916_c0_g1	PF13614.5	AAA_31	AAA domain
TRINITY_DN12125_c0_g1	PF13306.5	LRR_5	Leucine rich repeats (6 copies)
TRINITY_DN12125_c1_g1	PF13306.5	LRR_5	Leucine rich repeats (6 copies)
TRINITY_DN12155_c0_g1	PF14364.5	DUF4408	Domain of unknown function (DUF4408)
TRINITY_DN12164_c0_g1	PF03107.15	C1_2	C1 domain
TRINITY_DN12170_c0_g1	PF13968.5	DUF4220	Domain of unknown function (DUF4220)
TRINITY_DN12181_c0_g1	PF05687.12	BES1_N	BES1/BZR1 plant transcription factor, N-terminal
TRINITY_DN12265_c1_g1	PF00092.27	VWA	von Willebrand factor type A domain
TRINITY_DN12444_c0_g1	PF14111.5	DUF4283	Domain of unknown function (DUF4283)
TRINITY_DN12688_c0_g2	PF14392.5	zf-CCHC_4	Zinc knuckle
TRINITY_DN12785_c0_g1	PF15697.4	DUF4666	Domain of unknown function (DUF4666)
TRINITY_DN12785_c0_g2	PF15697.4	DUF4666	Domain of unknown function (DUF4666)
TRINITY_DN12782_c1_g1	PF05659.10	RPW8	Arabidopsis broad-spectrum mildew resistance protein RPW8
TRINITY_DN12760_c0_g2	PF12796.6	Ank_2	Ankyrin repeats (3 copies)
TRINITY_DN12829_c0_g1	PF07939.10	DUF1685	Protein of unknown function (DUF1685)
TRINITY_DN13198_c0_g1	PF03140.14	DUF247	Plant protein of unknown function
TRINITY_DN13115_c0_g1	PF17613.1	motB	Modifier of transcription
TRINITY_DN13158_c0_g1	PF07227.10	PHD_Oberon	PHD - plant homeodomain finger protein
TRINITY_DN13302_c0_g1	PF04576.14	Zein-binding	Zein-binding
TRINITY_DN13358_c0_g1	PF08284.10	RVP_2	Retroviral aspartyl protease
TRINITY_DN13358_c1_g1	PF03732.16	Retrotrans_gag	Retrotransposon gag protein
TRINITY_DN13328_c0_g1	PF06232.10	ATS3	Embryo-specific protein 3, (ATS3)
TRINITY_DN13414_c0_g1	PF13865.5	FoP_duplication	C-terminal duplication domain of Friend of PRMT1
TRINITY_DN13411_c1_g1	PF07693.13	KAP_NTPase	KAP family P-loop domain
TRINITY_DN13484_c0_g1	PF04885.12	Stig1	Stigma-specific protein, Stig1
TRINITY_DN13502_c0_g1	PF01535.19	PPR	PPR repeat
TRINITY_DN13545_c0_g1	PF03140.14	DUF247	Plant protein of unknown function
TRINITY_DN13545_c0_g4	PF03140.14	DUF247	Plant protein of unknown function
TRINITY_DN13626_c0_g1	PF07816.10	DUF1645	Protein of unknown function (DUF1645)
TRINITY_DN13741_c0_g1	PF11209.7	DUF2993	Protein of unknown function (DUF2993)
TRINITY_DN13724_c0_g1	PF07693.13	KAP_NTPase	KAP family P-loop domain
TRINITY_DN13900_c0_g1	PF08263.11	LRRNT_2	Leucine rich repeat N-terminal domain
TRINITY_DN13995_c0_g1	PF01453.23	B_lectin	D-mannose binding lectin
TRINITY_DN14002_c0_g1	PF05678.13	VQ	VQ motif
TRINITY_DN14088_c0_g1	PF08263.11	LRRNT_2	Leucine rich repeat N-terminal domain
TRINITY_DN14106_c0_g1	PF05678.13	VQ	VQ motif
TRINITY_DN14256_c0_g1	PF03732.16	Retrotrans_gag	Retrotransposon gag protein
TRINITY_DN14273_c0_g1	PF05633.10	BPS1	Protein BYPASS1-related
TRINITY_DN14368_c0_g2	PF16641.4	CLIP1_ZNF	CLIP1 zinc knuckle
TRINITY_DN14443_c0_g1	PF10262.8	Rdx	Rdx family
TRINITY_DN14488_c0_g1	PF05659.10	RPW8	Arabidopsis broad-spectrum mildew resistance protein RPW8
TRINITY_DN14624_c0_g1	PF17177.3	PPR_long	Pentacotripeptide-repeat region of PRORP
TRINITY_DN14608_c0_g1	PF01535.19	PPR	PPR repeat
TRINITY_DN14738_c0_g1	PF14111.5	DUF4283	Domain of unknown function (DUF4283)
TRINITY_DN14807_c0_g1	PF04535.11	DUF588	Domain of unknown function (DUF588)
TRINITY_DN14948_c1_g1	PF07693.13	KAP_NTPase	KAP family P-loop domain
TRINITY_DN15044_c1_g1	PF07693.13	KAP_NTPase	KAP family P-loop domain
TRINITY_DN15054_c0_g1	PF10536.8	PMD	Plant mobile domain
TRINITY_DN15243_c0_g1	PF13812.5	PPR_3	Pentatricopeptide repeat domain
TRINITY_DN15218_c0_g1	PF08213.10	DUF1713	Mitochondrial domain of unknown function (DUF1713)
TRINITY_DN15248_c0_g1	PF12874.6	zf-met	Zinc-finger of C2H2 type
TRINITY_DN15288_c0_g1	PF01936.17	NYN	NYN domain
TRINITY_DN15407_c0_g1	PF05032.11	Spo12	Spo12 family
TRINITY_DN15412_c0_g2	PF14223.5	Retrotran_gag_2	gag-polypeptide of LTR copia-type
TRINITY_DN15427_c0_g1	PF05553.10	DUF761	Cotton fibre expressed protein
TRINITY_DN15463_c0_g2	PF14111.5	DUF4283	Domain of unknown function (DUF4283)
TRINITY_DN15509_c0_g1	PF13041.5	PPR_2	PPR repeat family
TRINITY_DN15577_c0_g2	PF01535.19	PPR	PPR repeat
TRINITY_DN15707_c0_g1	PF13962.5	PGG	Domain of unknown function
TRINITY_DN15707_c0_g2	PF13962.5	PGG	Domain of unknown function
TRINITY_DN15741_c0_g1	PF12872.6	OST-HTH	OST-HTH/LOTUS domain
TRINITY_DN15818_c0_g1	PF10536.8	PMD	Plant mobile domain
TRINITY_DN15828_c0_g3	PF03140.14	DUF247	Plant protein of unknown function
TRINITY_DN15903_c1_g5	PF13650.5	Asp_protease_2	Aspartyl protease
TRINITY_DN15945_c0_g1	PF10358.8	NT-C2	N-terminal C2 in EEIG1 and EHBP1 proteins
TRINITY_DN16199_c0_g1	PF13976.5	gag_pre-integrs	GAG-pre-integrase domain
TRINITY_DN16137_c0_g1	PF13041.5	PPR_2	PPR repeat family
TRINITY_DN16295_c1_g1	PF05553.10	DUF761	Cotton fibre expressed protein
TRINITY_DN16330_c0_g1	PF14200.5	RicinB_lectin_2	Ricin-type beta-trefoil lectin domain-like
TRINITY_DN16454_c0_g1	PF01535.19	PPR	PPR repeat
TRINITY_DN16477_c0_g1	PF12874.6	zf-met	Zinc-finger of C2H2 type
TRINITY_DN16543_c0_g1	PF13966.5	zf-RVT	zinc-binding in reverse transcriptase
TRINITY_DN16573_c0_g1	PF13966.5	zf-RVT	zinc-binding in reverse transcriptase
TRINITY_DN16589_c0_g1	PF13650.5	Asp_protease_2	Aspartyl protease
TRINITY_DN16685_c0_g1	PF05553.10	DUF761	Cotton fibre expressed protein
TRINITY_DN16683_c0_g1	PF15788.4	DUF4705	Domain of unknown function (DUF4705)
TRINITY_DN16698_c0_g1	PF05678.13	VQ	VQ motif
TRINITY_DN16716_c2_g1	PF07693.13	KAP_NTPase	KAP family P-loop domain
TRINITY_DN16716_c2_g2	PF07693.13	KAP_NTPase	KAP family P-loop domain
TRINITY_DN16704_c0_g2	PF10604.8	Polyketide_cyc2	Polyketide cyclase / dehydrase and lipid transport
TRINITY_DN16749_c0_g1	PF05498.10	RALF	Rapid ALkalinization Factor (RALF)
TRINITY_DN16759_c1_g1	PF14709.6	DND1_DSRM	double strand RNA binding domain from DEAD END PROTEIN 1
TRINITY_DN16823_c0_g1	PF01535.19	PPR	PPR repeat
TRINITY_DN16853_c0_g1	PF14223.5	Retrotran_gag_2	gag-polypeptide of LTR copia-type
TRINITY_DN16853_c0_g2	PF14223.5	Retrotran_gag_2	gag-polypeptide of LTR copia-type
TRINITY_DN16941_c0_g1	PF12854.6	PPR_1	PPR repeat
TRINITY_DN16963_c0_g1	PF09366.9	DUF1997	Protein of unknown function (DUF1997)
TRINITY_DN16964_c0_g1	PF01535.19	PPR	PPR repeat
TRINITY_DN17052_c0_g1	PF03732.16	Retrotrans_gag	Retrotransposon gag protein
TRINITY_DN17055_c0_g1	PF05678.13	VQ	VQ motif
TRINITY_DN17194_c0_g1	PF14111.5	DUF4283	Domain of unknown function (DUF4283)
TRINITY_DN17217_c0_g1	PF10358.8	NT-C2	N-terminal C2 in EEIG1 and EHBP1 proteins
TRINITY_DN17346_c1_g2	PF01535.19	PPR	PPR repeat
TRINITY_DN17322_c0_g1	PF05627.10	AvrRpt-cleavage	Cleavage site for pathogenic type III effector avirulence factor Avr
TRINITY_DN17351_c0_g1	PF12734.6	CYSTM	Cysteine-rich TM module stress tolerance
TRINITY_DN17378_c0_g1	PF01476.19	LysM	LysM domain
TRINITY_DN17376_c0_g1	PF07693.13	KAP_NTPase	KAP family P-loop domain
TRINITY_DN17425_c0_g1	PF01535.19	PPR	PPR repeat
TRINITY_DN17473_c0_g1	PF01476.19	LysM	LysM domain
TRINITY_DN17574_c0_g1	PF12874.6	zf-met	Zinc-finger of C2H2 type
TRINITY_DN17640_c0_g1	PF13837.5	Myb_DNA-bind_4	Myb/SANT-like DNA-binding domain
TRINITY_DN17689_c0_g1	PF13812.5	PPR_3	Pentatricopeptide repeat domain
TRINITY_DN17794_c0_g1	PF08907.10	DUF1853	Domain of unknown function (DUF1853)
TRINITY_DN17717_c0_g1	PF12874.6	zf-met	Zinc-finger of C2H2 type
TRINITY_DN17720_c0_g1	PF14111.5	DUF4283	Domain of unknown function (DUF4283)
TRINITY_DN17732_c1_g1	PF01535.19	PPR	PPR repeat
TRINITY_DN17765_c0_g1	PF13912.5	zf-C2H2_6	C2H2-type zinc finger
TRINITY_DN17919_c0_g1	PF05097.11	DUF688	Protein of unknown function (DUF688)
TRINITY_DN18014_c1_g1	PF05097.11	DUF688	Protein of unknown function (DUF688)
TRINITY_DN18014_c1_g2	PF05097.11	DUF688	Protein of unknown function (DUF688)
TRINITY_DN18073_c3_g1	PF13812.5	PPR_3	Pentatricopeptide repeat domain
TRINITY_DN18073_c3_g2	PF13041.5	PPR_2	PPR repeat family
TRINITY_DN18073_c4_g1	PF13041.5	PPR_2	PPR repeat family
TRINITY_DN18163_c0_g1	PF15938.4	DUF4750	Domain of unknown function (DUF4750)
TRINITY_DN18152_c1_g2	PF14111.5	DUF4283	Domain of unknown function (DUF4283)
TRINITY_DN18244_c0_g1	PF05553.10	DUF761	Cotton fibre expressed protein
TRINITY_DN18223_c0_g1	PF04576.14	Zein-binding	Zein-binding
TRINITY_DN18331_c0_g1	PF12854.6	PPR_1	PPR repeat
TRINITY_DN18328_c0_g1	PF04862.11	DUF642	Protein of unknown function (DUF642)
TRINITY_DN18514_c0_g1	PF05553.10	DUF761	Cotton fibre expressed protein
TRINITY_DN18534_c0_g1	PF13041.5	PPR_2	PPR repeat family
TRINITY_DN18534_c0_g2	PF01535.19	PPR	PPR repeat
TRINITY_DN18639_c1_g1	PF10604.8	Polyketide_cyc2	Polyketide cyclase / dehydrase and lipid transport
TRINITY_DN18684_c2_g1	PF13306.5	LRR_5	Leucine rich repeats (6 copies)
TRINITY_DN18653_c0_g1	PF05458.11	Siva	Cd27 binding protein (Siva)
TRINITY_DN18709_c2_g1	PF13306.5	LRR_5	Leucine rich repeats (6 copies)
TRINITY_DN18709_c2_g2	PF13306.5	LRR_5	Leucine rich repeats (6 copies)
TRINITY_DN18709_c2_g4	PF13306.5	LRR_5	Leucine rich repeats (6 copies)
TRINITY_DN18709_c2_g5	PF13306.5	LRR_5	Leucine rich repeats (6 copies)
TRINITY_DN18734_c2_g2	PF01535.19	PPR	PPR repeat
TRINITY_DN18820_c1_g1	PF05097.11	DUF688	Protein of unknown function (DUF688)
TRINITY_DN18853_c0_g1	PF07468.10	Agglutinin	Agglutinin domain
TRINITY_DN18857_c3_g1	PF03628.12	PapG_C	PapG chaperone-binding domain
TRINITY_DN19009_c0_g1	PF02825.19	WWE	WWE domain
TRINITY_DN19105_c0_g1	PF11250.7	FAF	Fantastic Four meristem regulator
TRINITY_DN19248_c1_g1	PF13968.5	DUF4220	Domain of unknown function (DUF4220)
TRINITY_DN19248_c1_g2	PF04578.12	DUF594	Protein of unknown function, DUF594
TRINITY_DN19262_c0_g1	PF13962.5	PGG	Domain of unknown function
TRINITY_DN19260_c3_g2	PF12796.6	Ank_2	Ankyrin repeats (3 copies)
TRINITY_DN19290_c0_g2	PF11351.7	GTA_holin_3TM	Holin of 3TMs, for gene-transfer release
TRINITY_DN19424_c0_g1	PF00534.19	Glycos_transf_1	Glycosyl transferases group 1
TRINITY_DN19550_c0_g1	PF07468.10	Agglutinin	Agglutinin domain
TRINITY_DN19530_c0_g1	PF13306.5	LRR_5	Leucine rich repeats (6 copies)
TRINITY_DN19553_c0_g1	PF17177.3	PPR_long	Pentacotripeptide-repeat region of PRORP
TRINITY_DN19619_c3_g1	PF13306.5	LRR_5	Leucine rich repeats (6 copies)
TRINITY_DN19799_c0_g1	PF05553.10	DUF761	Cotton fibre expressed protein
TRINITY_DN19783_c4_g1	PF12854.6	PPR_1	PPR repeat
TRINITY_DN19783_c7_g1	PF13041.5	PPR_2	PPR repeat family
TRINITY_DN19738_c5_g1	PF01535.19	PPR	PPR repeat
TRINITY_DN19790_c0_g1	PF12043.7	DUF3527	Domain of unknown function (DUF3527)
TRINITY_DN19812_c0_g1	PF13812.5	PPR_3	Pentatricopeptide repeat domain
TRINITY_DN19853_c0_g1	PF01535.19	PPR	PPR repeat
TRINITY_DN19999_c0_g1	PF14912.5	THEG	Testicular haploid expressed repeat
TRINITY_DN19903_c0_g1	PF05701.10	WEMBL	Weak chloroplast movement under blue light
TRINITY_DN19915_c0_g1	PF13041.5	PPR_2	PPR repeat family
TRINITY_DN19912_c0_g1	PF12721.6	RHIM	RIP homotypic interaction motif
TRINITY_DN20187_c0_g1	PF13839.5	PC-Esterase	GDSL/SGNH-like Acyl-Esterase family found in Pmr5 and Cas1p
TRINITY_DN20110_c0_g2	PF03107.15	C1_2	C1 domain
TRINITY_DN20147_c1_g2	PF13306.5	LRR_5	Leucine rich repeats (6 copies)
TRINITY_DN20298_c1_g4	PF01657.16	Stress-antifung	Salt stress response/antifungal
TRINITY_DN20393_c2_g1	PF13306.5	LRR_5	Leucine rich repeats (6 copies)
TRINITY_DN20378_c0_g1	PF02825.19	WWE	WWE domain
TRINITY_DN20315_c2_g9	PF13306.5	LRR_5	Leucine rich repeats (6 copies)
TRINITY_DN20375_c0_g1	PF12789.6	PTR	Phage tail repeat like
TRINITY_DN20320_c0_g1	PF13306.5	LRR_5	Leucine rich repeats (6 copies)
TRINITY_DN20320_c1_g5	PF13306.5	LRR_5	Leucine rich repeats (6 copies)
TRINITY_DN20320_c2_g1	PF13306.5	LRR_5	Leucine rich repeats (6 copies)
TRINITY_DN20428_c0_g1	PF13306.5	LRR_5	Leucine rich repeats (6 copies)
TRINITY_DN20420_c4_g2	PF05097.11	DUF688	Protein of unknown function (DUF688)
TRINITY_DN20599_c0_g1	PF14929.5	TAF1_subA	TAF RNA Polymerase I subunit A
TRINITY_DN20535_c1_g2	PF13935.5	Ead_Ea22	Ead/Ea22-like protein
TRINITY_DN20518_c0_g1	PF13306.5	LRR_5	Leucine rich repeats (6 copies)
TRINITY_DN20575_c0_g2	PF13634.5	Nucleoporin_FG	Nucleoporin FG repeat region
TRINITY_DN20663_c1_g2	PF00011.20	HSP20	Hsp20/alpha crystallin family
TRINITY_DN20796_c1_g1	PF15365.5	PNRC	Proline-rich nuclear receptor coactivator motif
TRINITY_DN20782_c2_g1	PF13812.5	PPR_3	Pentatricopeptide repeat domain
TRINITY_DN20859_c0_g1	PF08879.9	WRC	WRC
TRINITY_DN20846_c0_g1	PF09133.9	SANTA	SANTA (SANT Associated)
TRINITY_DN20846_c0_g2	PF09133.9	SANTA	SANTA (SANT Associated)
TRINITY_DN20882_c0_g1	PF13306.5	LRR_5	Leucine rich repeats (6 copies)
TRINITY_DN20920_c0_g2	PF14111.5	DUF4283	Domain of unknown function (DUF4283)
TRINITY_DN20955_c0_g1	PF01936.17	NYN	NYN domain
TRINITY_DN20949_c0_g1	PF13306.5	LRR_5	Leucine rich repeats (6 copies)
TRINITY_DN21083_c0_g1	PF13812.5	PPR_3	Pentatricopeptide repeat domain
TRINITY_DN21083_c0_g2	PF13041.5	PPR_2	PPR repeat family
TRINITY_DN21083_c0_g3	PF13041.5	PPR_2	PPR repeat family
TRINITY_DN21124_c0_g1	PF10441.8	Urb2	Urb2/Npa2 family
TRINITY_DN21176_c0_g2	PF13306.5	LRR_5	Leucine rich repeats (6 copies)
TRINITY_DN21295_c5_g1	PF03732.16	Retrotrans_gag	Retrotransposon gag protein
TRINITY_DN21226_c0_g1	PF08879.9	WRC	WRC
TRINITY_DN21262_c0_g1	PF14383.5	VARLMGL	DUF761-associated sequence motif
TRINITY_DN21331_c0_g2	PF13812.5	PPR_3	Pentatricopeptide repeat domain
TRINITY_DN21341_c0_g1	PF14383.5	VARLMGL	DUF761-associated sequence motif
TRINITY_DN21310_c2_g1	PF13306.5	LRR_5	Leucine rich repeats (6 copies)
TRINITY_DN21501_c0_g1	PF13041.5	PPR_2	PPR repeat family
TRINITY_DN21528_c0_g1	PF13306.5	LRR_5	Leucine rich repeats (6 copies)
TRINITY_DN21528_c3_g1	PF13306.5	LRR_5	Leucine rich repeats (6 copies)
TRINITY_DN21528_c3_g2	PF13306.5	LRR_5	Leucine rich repeats (6 copies)
TRINITY_DN21528_c4_g1	PF13306.5	LRR_5	Leucine rich repeats (6 copies)
TRINITY_DN21528_c4_g3	PF13306.5	LRR_5	Leucine rich repeats (6 copies)
TRINITY_DN21509_c0_g1	PF07693.13	KAP_NTPase	KAP family P-loop domain
TRINITY_DN21529_c3_g1	PF13306.5	LRR_5	Leucine rich repeats (6 copies)
TRINITY_DN21568_c0_g1	PF14694.5	LINES_N	Lines N-terminus
TRINITY_DN21569_c1_g3	PF05659.10	RPW8	Arabidopsis broad-spectrum mildew resistance protein RPW8
TRINITY_DN21565_c5_g1	PF06911.11	Senescence	Senescence-associated protein
TRINITY_DN21577_c1_g3	PF13306.5	LRR_5	Leucine rich repeats (6 copies)
TRINITY_DN21624_c0_g1	PF04535.11	DUF588	Domain of unknown function (DUF588)
TRINITY_DN21624_c1_g1	PF04535.11	DUF588	Domain of unknown function (DUF588)
TRINITY_DN21601_c1_g1	PF01535.19	PPR	PPR repeat
TRINITY_DN21648_c6_g2	PF01535.19	PPR	PPR repeat
TRINITY_DN21675_c0_g1	PF14364.5	DUF4408	Domain of unknown function (DUF4408)
TRINITY_DN21725_c3_g2	PF13306.5	LRR_5	Leucine rich repeats (6 copies)
TRINITY_DN21725_c3_g1	PF13306.5	LRR_5	Leucine rich repeats (6 copies)
TRINITY_DN21725_c3_g3	PF13306.5	LRR_5	Leucine rich repeats (6 copies)
TRINITY_DN21735_c0_g2	PF17177.3	PPR_long	Pentacotripeptide-repeat region of PRORP
TRINITY_DN21774_c2_g1	PF13306.5	LRR_5	Leucine rich repeats (6 copies)
TRINITY_DN21774_c2_g2	PF13306.5	LRR_5	Leucine rich repeats (6 copies)
TRINITY_DN21700_c0_g3	PF07693.13	KAP_NTPase	KAP family P-loop domain
TRINITY_DN21802_c0_g1	PF13634.5	Nucleoporin_FG	Nucleoporin FG repeat region
TRINITY_DN21801_c1_g1	PF13306.5	LRR_5	Leucine rich repeats (6 copies)
TRINITY_DN21815_c0_g2	PF01535.19	PPR	PPR repeat
TRINITY_DN21937_c3_g2	PF13041.5	PPR_2	PPR repeat family
TRINITY_DN21934_c0_g1	PF15296.5	Codanin-1_C	Codanin-1 C-terminus
TRINITY_DN21957_c1_g1	PF12819.6	Malectin_like	Carbohydrate-binding protein of the ER
TRINITY_DN21992_c0_g2	PF12874.6	zf-met	Zinc-finger of C2H2 type
TRINITY_DN22049_c0_g1	PF01453.23	B_lectin	D-mannose binding lectin
TRINITY_DN22000_c0_g1	PF10198.8	Ada3	Histone acetyltransferases subunit 3
TRINITY_DN22008_c0_g1	PF01535.19	PPR	PPR repeat
TRINITY_DN22017_c0_g1	PF00168.29	C2	C2 domain
TRINITY_DN22085_c5_g1	PF13306.5	LRR_5	Leucine rich repeats (6 copies)
TRINITY_DN22085_c5_g4	PF13306.5	LRR_5	Leucine rich repeats (6 copies)
TRINITY_DN22065_c12_g4	PF01535.19	PPR	PPR repeat
TRINITY_DN22101_c0_g1	PF12043.7	DUF3527	Domain of unknown function (DUF3527)
TRINITY_DN22125_c4_g1	PF01657.16	Stress-antifung	Salt stress response/antifungal
TRINITY_DN22180_c1_g1	PF13306.5	LRR_5	Leucine rich repeats (6 copies)
TRINITY_DN22180_c3_g2	PF13306.5	LRR_5	Leucine rich repeats (6 copies)
TRINITY_DN22180_c3_g4	PF13306.5	LRR_5	Leucine rich repeats (6 copies)
TRINITY_DN22133_c0_g2	PF07693.13	KAP_NTPase	KAP family P-loop domain
TRINITY_DN22212_c0_g1	PF01535.19	PPR	PPR repeat
TRINITY_DN22203_c0_g2	PF13306.5	LRR_5	Leucine rich repeats (6 copies)
TRINITY_DN22203_c0_g4	PF13306.5	LRR_5	Leucine rich repeats (6 copies)
TRINITY_DN22298_c0_g1	PF13041.5	PPR_2	PPR repeat family
TRINITY_DN22302_c0_g1	PF13041.5	PPR_2	PPR repeat family
TRINITY_DN22336_c0_g1	PF13306.5	LRR_5	Leucine rich repeats (6 copies)
TRINITY_DN22336_c1_g2	PF13306.5	LRR_5	Leucine rich repeats (6 copies)
TRINITY_DN22364_c2_g1	PF12854.6	PPR_1	PPR repeat
TRINITY_DN22364_c3_g1	PF12854.6	PPR_1	PPR repeat
TRINITY_DN22465_c0_g1	PF02037.26	SAP	SAP domain
TRINITY_DN22557_c0_g1	PF15365.5	PNRC	Proline-rich nuclear receptor coactivator motif
TRINITY_DN22609_c0_g2	PF01190.16	Pollen_Ole_e_I	Pollen proteins Ole e I like
TRINITY_DN22622_c0_g1	PF00855.16	PWWP	PWWP domain
TRINITY_DN22674_c4_g1	PF13041.5	PPR_2	PPR repeat family
TRINITY_DN22684_c2_g4	PF03140.14	DUF247	Plant protein of unknown function
TRINITY_DN22722_c0_g1	PF10513.8	EPL1	Enhancer of polycomb-like
TRINITY_DN22758_c1_g1	PF13306.5	LRR_5	Leucine rich repeats (6 copies)
TRINITY_DN22745_c0_g1	PF13634.5	Nucleoporin_FG	Nucleoporin FG repeat region
TRINITY_DN22791_c1_g3	PF05553.10	DUF761	Cotton fibre expressed protein
TRINITY_DN22816_c6_g2	PF13812.5	PPR_3	Pentatricopeptide repeat domain
TRINITY_DN22875_c0_g3	PF05659.10	RPW8	Arabidopsis broad-spectrum mildew resistance protein RPW8
TRINITY_DN22875_c0_g4	PF05659.10	RPW8	Arabidopsis broad-spectrum mildew resistance protein RPW8
TRINITY_DN22871_c4_g4	PF14111.5	DUF4283	Domain of unknown function (DUF4283)
TRINITY_DN22904_c0_g1	PF01535.19	PPR	PPR repeat
TRINITY_DN22995_c0_g3	PF13041.5	PPR_2	PPR repeat family
TRINITY_DN22910_c0_g7	PF13962.5	PGG	Domain of unknown function
TRINITY_DN22921_c0_g1	PF13306.5	LRR_5	Leucine rich repeats (6 copies)
TRINITY_DN22928_c0_g1	PF00855.16	PWWP	PWWP domain
TRINITY_DN22992_c0_g1	PF10513.8	EPL1	Enhancer of polycomb-like
TRINITY_DN23048_c3_g2	PF10536.8	PMD	Plant mobile domain
TRINITY_DN23013_c0_g1	PF13306.5	LRR_5	Leucine rich repeats (6 copies)
TRINITY_DN23023_c1_g2	PF04937.14	DUF659	Protein of unknown function (DUF 659)
TRINITY_DN23012_c0_g1	PF00021.20	UPAR_LY6	u-PAR/Ly-6 domain
TRINITY_DN23027_c3_g1	PF03763.12	Remorin_C	Remorin, C-terminal region
TRINITY_DN23076_c2_g2	PF13961.5	DUF4219	Domain of unknown function (DUF4219)
TRINITY_DN23083_c1_g2	PF05553.10	DUF761	Cotton fibre expressed protein
TRINITY_DN23083_c1_g4	PF05553.10	DUF761	Cotton fibre expressed protein
TRINITY_DN23105_c5_g1	PF14223.5	Retrotran_gag_2	gag-polypeptide of LTR copia-type
TRINITY_DN23123_c0_g1	PF12854.6	PPR_1	PPR repeat
TRINITY_DN23125_c0_g3	PF05678.13	VQ	VQ motif
TRINITY_DN23194_c0_g1	PF01535.19	PPR	PPR repeat
TRINITY_DN23186_c0_g2	PF14009.5	DUF4228	Domain of unknown function (DUF4228)
TRINITY_DN23245_c0_g1	PF14223.5	Retrotran_gag_2	gag-polypeptide of LTR copia-type
TRINITY_DN23244_c5_g1	PF13306.5	LRR_5	Leucine rich repeats (6 copies)
TRINITY_DN23244_c6_g1	PF13306.5	LRR_5	Leucine rich repeats (6 copies)
TRINITY_DN23251_c4_g2	PF14009.5	DUF4228	Domain of unknown function (DUF4228)
TRINITY_DN23251_c4_g3	PF14009.5	DUF4228	Domain of unknown function (DUF4228)
TRINITY_DN23214_c4_g5	PF01535.19	PPR	PPR repeat
TRINITY_DN23283_c0_g1	PF00855.16	PWWP	PWWP domain
TRINITY_DN23281_c1_g2	PF12854.6	PPR_1	PPR repeat
TRINITY_DN23292_c1_g1	PF13306.5	LRR_5	Leucine rich repeats (6 copies)
TRINITY_DN23294_c0_g4	PF08263.11	LRRNT_2	Leucine rich repeat N-terminal domain
TRINITY_DN23303_c1_g3	PF14392.5	zf-CCHC_4	Zinc knuckle
TRINITY_DN23333_c0_g1	PF04862.11	DUF642	Protein of unknown function (DUF642)
TRINITY_DN23390_c4_g2	PF13812.5	PPR_3	Pentatricopeptide repeat domain
TRINITY_DN23408_c0_g1	PF01535.19	PPR	PPR repeat
TRINITY_DN23410_c2_g6	PF08263.11	LRRNT_2	Leucine rich repeat N-terminal domain
TRINITY_DN23425_c0_g1	PF05097.11	DUF688	Protein of unknown function (DUF688)
TRINITY_DN23479_c3_g2	PF06813.12	Nodulin-like	Nodulin-like
TRINITY_DN23474_c2_g2	PF14111.5	DUF4283	Domain of unknown function (DUF4283)
TRINITY_DN23491_c1_g1	PF13432.5	TPR_16	Tetratricopeptide repeat
TRINITY_DN23464_c0_g3	PF07693.13	KAP_NTPase	KAP family P-loop domain
TRINITY_DN23544_c3_g1	PF13306.5	LRR_5	Leucine rich repeats (6 copies)
TRINITY_DN23544_c4_g1	PF13306.5	LRR_5	Leucine rich repeats (6 copies)
TRINITY_DN23538_c0_g2	PF03140.14	DUF247	Plant protein of unknown function
TRINITY_DN23538_c0_g4	PF03140.14	DUF247	Plant protein of unknown function
TRINITY_DN23542_c2_g1	PF13306.5	LRR_5	Leucine rich repeats (6 copies)
TRINITY_DN23632_c1_g3	PF12854.6	PPR_1	PPR repeat
TRINITY_DN23646_c1_g1	PF12734.6	CYSTM	Cysteine-rich TM module stress tolerance
TRINITY_DN23606_c1_g2	PF05659.10	RPW8	Arabidopsis broad-spectrum mildew resistance protein RPW8
TRINITY_DN23621_c0_g1	PF13041.5	PPR_2	PPR repeat family
TRINITY_DN23621_c1_g2	PF13041.5	PPR_2	PPR repeat family
TRINITY_DN23625_c4_g1	PF05340.11	DUF740	Protein of unknown function (DUF740)
TRINITY_DN23672_c2_g3	PF13306.5	LRR_5	Leucine rich repeats (6 copies)
TRINITY_DN23728_c6_g1	PF13306.5	LRR_5	Leucine rich repeats (6 copies)
TRINITY_DN23718_c1_g2	PF01535.19	PPR	PPR repeat
TRINITY_DN23726_c1_g1	PF05910.11	DUF868	Plant protein of unknown function (DUF868)
TRINITY_DN23755_c1_g1	PF13962.5	PGG	Domain of unknown function
TRINITY_DN23770_c0_g1	PF13041.5	PPR_2	PPR repeat family
TRINITY_DN23770_c0_g2	PF13041.5	PPR_2	PPR repeat family
TRINITY_DN23770_c1_g1	PF13041.5	PPR_2	PPR repeat family
TRINITY_DN23743_c2_g2	PF07693.13	KAP_NTPase	KAP family P-loop domain
TRINITY_DN23802_c0_g2	PF01535.19	PPR	PPR repeat
TRINITY_DN23847_c4_g1	PF13306.5	LRR_5	Leucine rich repeats (6 copies)
TRINITY_DN23883_c0_g7	PF13634.5	Nucleoporin_FG	Nucleoporin FG repeat region
TRINITY_DN23905_c0_g1	PF13041.5	PPR_2	PPR repeat family
TRINITY_DN23905_c1_g5	PF13812.5	PPR_3	Pentatricopeptide repeat domain
TRINITY_DN23909_c1_g4	PF07723.12	LRR_2	Leucine Rich Repeat
TRINITY_DN23930_c0_g1	PF00385.23	Chromo	Chromo (CHRromatin Organisation MOdifier) domain
TRINITY_DN23996_c2_g2	PF01535.19	PPR	PPR repeat
TRINITY_DN23997_c0_g3	PF14369.5	zinc_ribbon_9	zinc-ribbon
TRINITY_DN24045_c1_g2	PF13306.5	LRR_5	Leucine rich repeats (6 copies)
TRINITY_DN24078_c2_g1	PF13306.5	LRR_5	Leucine rich repeats (6 copies)
TRINITY_DN24078_c2_g4	PF13306.5	LRR_5	Leucine rich repeats (6 copies)
TRINITY_DN24078_c2_g3	PF13306.5	LRR_5	Leucine rich repeats (6 copies)
TRINITY_DN24069_c0_g1	PF13812.5	PPR_3	Pentatricopeptide repeat domain
TRINITY_DN24097_c2_g2	PF03140.14	DUF247	Plant protein of unknown function
TRINITY_DN24252_c1_g2	PF13041.5	PPR_2	PPR repeat family
TRINITY_DN24217_c1_g1	PF13306.5	LRR_5	Leucine rich repeats (6 copies)
TRINITY_DN24217_c1_g2	PF13306.5	LRR_5	Leucine rich repeats (6 copies)
TRINITY_DN24262_c2_g1	PF13041.5	PPR_2	PPR repeat family
TRINITY_DN24262_c2_g2	PF13041.5	PPR_2	PPR repeat family
TRINITY_DN24268_c1_g1	PF13771.5	zf-HC5HC2H	PHD-like zinc-binding domain
TRINITY_DN24273_c4_g1	PF13306.5	LRR_5	Leucine rich repeats (6 copies)
TRINITY_DN24313_c0_g3	PF03140.14	DUF247	Plant protein of unknown function
TRINITY_DN24325_c1_g3	PF13637.5	Ank_4	Ankyrin repeats (many copies)
TRINITY_DN24324_c1_g1	PF13306.5	LRR_5	Leucine rich repeats (6 copies)
TRINITY_DN24332_c2_g1	PF03140.14	DUF247	Plant protein of unknown function
TRINITY_DN24349_c1_g3	PF13634.5	Nucleoporin_FG	Nucleoporin FG repeat region
TRINITY_DN24349_c1_g8	PF13634.5	Nucleoporin_FG	Nucleoporin FG repeat region
TRINITY_DN24477_c0_g1	PF01535.19	PPR	PPR repeat
TRINITY_DN24413_c0_g1	PF05678.13	VQ	VQ motif
TRINITY_DN24448_c0_g1	PF13306.5	LRR_5	Leucine rich repeats (6 copies)
TRINITY_DN24448_c0_g2	PF13306.5	LRR_5	Leucine rich repeats (6 copies)
TRINITY_DN24451_c0_g1	PF14111.5	DUF4283	Domain of unknown function (DUF4283)
TRINITY_DN24473_c1_g1	PF13306.5	LRR_5	Leucine rich repeats (6 copies)
TRINITY_DN24447_c2_g2	PF12796.6	Ank_2	Ankyrin repeats (3 copies)
TRINITY_DN24528_c0_g1	PF13306.5	LRR_5	Leucine rich repeats (6 copies)
TRINITY_DN24538_c1_g1	PF13306.5	LRR_5	Leucine rich repeats (6 copies)
TRINITY_DN24538_c1_g2	PF13306.5	LRR_5	Leucine rich repeats (6 copies)
TRINITY_DN24538_c1_g4	PF13306.5	LRR_5	Leucine rich repeats (6 copies)
TRINITY_DN24575_c0_g1	PF13812.5	PPR_3	Pentatricopeptide repeat domain
TRINITY_DN24610_c0_g1	PF01535.19	PPR	PPR repeat
TRINITY_DN24617_c1_g1	PF13306.5	LRR_5	Leucine rich repeats (6 copies)
TRINITY_DN24634_c1_g1	PF14223.5	Retrotran_gag_2	gag-polypeptide of LTR copia-type
TRINITY_DN24637_c0_g1	PF13457.5	SH3_8	SH3-like domain
TRINITY_DN24650_c2_g1	PF07693.13	KAP_NTPase	KAP family P-loop domain
TRINITY_DN24650_c2_g2	PF07693.13	KAP_NTPase	KAP family P-loop domain
TRINITY_DN24650_c2_g4	PF12796.6	Ank_2	Ankyrin repeats (3 copies)
TRINITY_DN24685_c0_g1	PF13041.5	PPR_2	PPR repeat family
TRINITY_DN24685_c1_g2	PF17177.3	PPR_long	Pentacotripeptide-repeat region of PRORP
TRINITY_DN24685_c1_g3	PF13041.5	PPR_2	PPR repeat family
TRINITY_DN24708_c3_g1	PF00078.26	RVT_1	Reverse transcriptase (RNA-dependent DNA polymerase)
TRINITY_DN24714_c8_g6	PF13976.5	gag_pre-integrs	GAG-pre-integrase domain
TRINITY_DN24709_c6_g2	PF07693.13	KAP_NTPase	KAP family P-loop domain
TRINITY_DN24737_c9_g1	PF13306.5	LRR_5	Leucine rich repeats (6 copies)
TRINITY_DN24738_c10_g1	PF13306.5	LRR_5	Leucine rich repeats (6 copies)
TRINITY_DN25034_c0_g1	PF01535.19	PPR	PPR repeat
TRINITY_DN25517_c0_g1	PF13456.5	RVT_3	Reverse transcriptase-like
TRINITY_DN25736_c0_g1	PF03732.16	Retrotrans_gag	Retrotransposon gag protein
TRINITY_DN25768_c0_g1	PF03732.16	Retrotrans_gag	Retrotransposon gag protein
TRINITY_DN25900_c0_g1	PF13966.5	zf-RVT	zinc-binding in reverse transcriptase
TRINITY_DN25948_c0_g1	PF14111.5	DUF4283	Domain of unknown function (DUF4283)
TRINITY_DN26106_c0_g1	PF04927.11	SMP	Seed maturation protein
TRINITY_DN26244_c0_g1	PF04270.12	Strep_his_triad	Streptococcal histidine triad protein
TRINITY_DN26307_c0_g1	PF12854.6	PPR_1	PPR repeat
TRINITY_DN27246_c0_g1	PF13456.5	RVT_3	Reverse transcriptase-like
TRINITY_DN27466_c0_g1	PF13650.5	Asp_protease_2	Aspartyl protease
TRINITY_DN27698_c0_g1	PF05678.13	VQ	VQ motif
TRINITY_DN27769_c0_g1	PF03140.14	DUF247	Plant protein of unknown function
TRINITY_DN27837_c0_g1	PF13456.5	RVT_3	Reverse transcriptase-like
TRINITY_DN28492_c0_g1	PF13917.5	zf-CCHC_3	Zinc knuckle
TRINITY_DN29263_c0_g1	PF13456.5	RVT_3	Reverse transcriptase-like
TRINITY_DN30111_c0_g1	PF03140.14	DUF247	Plant protein of unknown function
TRINITY_DN30775_c0_g1	PF13456.5	RVT_3	Reverse transcriptase-like
TRINITY_DN30926_c0_g1	PF07693.13	KAP_NTPase	KAP family P-loop domain
TRINITY_DN31022_c0_g1	PF08309.10	LVIVD	LVIVD repeat
TRINITY_DN31091_c0_g1	PF12819.6	Malectin_like	Carbohydrate-binding protein of the ER
TRINITY_DN31123_c0_g1	PF05701.10	WEMBL	Weak chloroplast movement under blue light
TRINITY_DN31221_c0_g1	PF13962.5	PGG	Domain of unknown function
TRINITY_DN31231_c0_g1	PF01535.19	PPR	PPR repeat
TRINITY_DN31715_c0_g1	PF01535.19	PPR	PPR repeat
TRINITY_DN31877_c0_g1	PF08284.10	RVP_2	Retroviral aspartyl protease
TRINITY_DN32057_c0_g1	PF16135.4	Jas	TPL-binding domain in jasmonate signalling
TRINITY_DN32583_c0_g1	PF12819.6	Malectin_like	Carbohydrate-binding protein of the ER
TRINITY_DN32944_c0_g1	PF13968.5	DUF4220	Domain of unknown function (DUF4220)
TRINITY_DN32964_c0_g1	PF07795.10	DUF1635	Protein of unknown function (DUF1635)
TRINITY_DN33485_c0_g1	PF08879.9	WRC	WRC
TRINITY_DN33685_c0_g1	PF13966.5	zf-RVT	zinc-binding in reverse transcriptase
TRINITY_DN33750_c0_g1	PF13962.5	PGG	Domain of unknown function
TRINITY_DN34177_c0_g1	PF10536.8	PMD	Plant mobile domain
TRINITY_DN34236_c0_g1	PF00314.16	Thaumatin	Thaumatin family
TRINITY_DN34572_c0_g1	PF03732.16	Retrotrans_gag	Retrotransposon gag protein
TRINITY_DN34775_c0_g1	PF04783.11	DUF630	Protein of unknown function (DUF630)
TRINITY_DN34950_c0_g1	PF03140.14	DUF247	Plant protein of unknown function
TRINITY_DN35008_c0_g1	PF10922.7	DUF2745	Protein of unknown function (DUF2745)
TRINITY_DN35171_c0_g1	PF14111.5	DUF4283	Domain of unknown function (DUF4283)
TRINITY_DN36491_c0_g1	PF14363.5	AAA_assoc	Domain associated at C-terminal with AAA
TRINITY_DN37105_c0_g1	PF14214.5	Helitron_like_N	Helitron helicase-like domain at N-terminus
TRINITY_DN37696_c0_g1	PF14111.5	DUF4283	Domain of unknown function (DUF4283)
TRINITY_DN37777_c0_g1	PF03732.16	Retrotrans_gag	Retrotransposon gag protein
TRINITY_DN38528_c0_g1	PF03140.14	DUF247	Plant protein of unknown function
TRINITY_DN38643_c0_g1	PF13456.5	RVT_3	Reverse transcriptase-like
TRINITY_DN40966_c0_g1	PF14111.5	DUF4283	Domain of unknown function (DUF4283)
TRINITY_DN41033_c0_g1	PF14223.5	Retrotran_gag_2	gag-polypeptide of LTR copia-type
TRINITY_DN41182_c0_g1	PF07693.13	KAP_NTPase	KAP family P-loop domain
TRINITY_DN41535_c0_g1	PF13812.5	PPR_3	Pentatricopeptide repeat domain
TRINITY_DN41588_c0_g1	PF14111.5	DUF4283	Domain of unknown function (DUF4283)
TRINITY_DN41619_c0_g1	PF03732.16	Retrotrans_gag	Retrotransposon gag protein
TRINITY_DN41829_c0_g1	PF05911.10	FPP	Filament-like plant protein, long coiled-coil
TRINITY_DN41992_c0_g1	PF15804.4	CCDC168_N	Coiled-coil domain-containing protein 168
TRINITY_DN42109_c0_g1	PF10358.8	NT-C2	N-terminal C2 in EEIG1 and EHBP1 proteins
TRINITY_DN42219_c0_g1	PF06232.10	ATS3	Embryo-specific protein 3, (ATS3)
TRINITY_DN42260_c0_g1	PF14111.5	DUF4283	Domain of unknown function (DUF4283)
TRINITY_DN42325_c0_g1	PF01535.19	PPR	PPR repeat
TRINITY_DN43171_c0_g1	PF00634.17	BRCA2	BRCA2 repeat
TRINITY_DN44006_c0_g1	PF07693.13	KAP_NTPase	KAP family P-loop domain
TRINITY_DN44329_c0_g1	PF13041.5	PPR_2	PPR repeat family
TRINITY_DN44436_c0_g1	PF14111.5	DUF4283	Domain of unknown function (DUF4283)
TRINITY_DN44666_c0_g1	PF13912.5	zf-C2H2_6	C2H2-type zinc finger
TRINITY_DN44749_c0_g1	PF14392.5	zf-CCHC_4	Zinc knuckle
TRINITY_DN45848_c0_g1	PF03140.14	DUF247	Plant protein of unknown function
TRINITY_DN46059_c0_g1	PF03140.14	DUF247	Plant protein of unknown function
TRINITY_DN47090_c0_g1	PF01535.19	PPR	PPR repeat
TRINITY_DN47413_c0_g1	PF13812.5	PPR_3	Pentatricopeptide repeat domain
TRINITY_DN48007_c0_g1	PF13962.5	PGG	Domain of unknown function
TRINITY_DN48102_c0_g1	PF12765.6	Cohesin_HEAT	HEAT repeat associated with sister chromatid cohesion
TRINITY_DN48270_c0_g1	PF03732.16	Retrotrans_gag	Retrotransposon gag protein
TRINITY_DN48600_c0_g1	PF13456.5	RVT_3	Reverse transcriptase-like
TRINITY_DN49096_c0_g1	PF13456.5	RVT_3	Reverse transcriptase-like
TRINITY_DN49932_c0_g1	PF14223.5	Retrotran_gag_2	gag-polypeptide of LTR copia-type
TRINITY_DN50346_c0_g1	PF14111.5	DUF4283	Domain of unknown function (DUF4283)
TRINITY_DN50545_c0_g1	PF04640.13	PLATZ	PLATZ transcription factor
TRINITY_DN50783_c0_g1	PF03732.16	Retrotrans_gag	Retrotransposon gag protein
TRINITY_DN52447_c0_g1	PF01535.19	PPR	PPR repeat
TRINITY_DN52456_c0_g1	PF13968.5	DUF4220	Domain of unknown function (DUF4220)
TRINITY_DN52505_c0_g1	PF14392.5	zf-CCHC_4	Zinc knuckle
TRINITY_DN53198_c0_g1	PF07693.13	KAP_NTPase	KAP family P-loop domain
TRINITY_DN53488_c0_g1	PF14111.5	DUF4283	Domain of unknown function (DUF4283)
TRINITY_DN54249_c0_g1	PF12796.6	Ank_2	Ankyrin repeats (3 copies)
TRINITY_DN57102_c0_g1	PF13812.5	PPR_3	Pentatricopeptide repeat domain
TRINITY_DN57645_c0_g1	PF12056.7	DUF3537	Protein of unknown function (DUF3537)
TRINITY_DN57661_c0_g1	PF07693.13	KAP_NTPase	KAP family P-loop domain
TRINITY_DN59233_c0_g1	PF12854.6	PPR_1	PPR repeat
TRINITY_DN59324_c0_g1	PF03732.16	Retrotrans_gag	Retrotransposon gag protein
TRINITY_DN59440_c0_g1	PF13456.5	RVT_3	Reverse transcriptase-like
TRINITY_DN59610_c0_g1	PF01535.19	PPR	PPR repeat
TRINITY_DN59934_c0_g1	PF13650.5	Asp_protease_2	Aspartyl protease
TRINITY_DN60036_c0_g1	PF13966.5	zf-RVT	zinc-binding in reverse transcriptase
TRINITY_DN60205_c0_g1	PF01094.27	ANF_receptor	Receptor family ligand binding region
TRINITY_DN62423_c0_g1	PF14282.5	FlxA	FlxA-like protein
TRINITY_DN62513_c0_g1	PF12868.6	DUF3824	Domain of unknwon function (DUF3824)
TRINITY_DN62562_c0_g1	PF07693.13	KAP_NTPase	KAP family P-loop domain
TRINITY_DN62623_c0_g1	PF03732.16	Retrotrans_gag	Retrotransposon gag protein
TRINITY_DN63161_c0_g1	PF01107.17	MP	Viral movement protein (MP)
TRINITY_DN64905_c0_g1	PF03732.16	Retrotrans_gag	Retrotransposon gag protein
TRINITY_DN64906_c0_g1	PF03140.14	DUF247	Plant protein of unknown function
TRINITY_DN65206_c0_g1	PF01535.19	PPR	PPR repeat
TRINITY_DN65547_c0_g1	PF05798.10	Phage_FRD3	Bacteriophage FRD3 protein
TRINITY_DN65664_c0_g1	PF00078.26	RVT_1	Reverse transcriptase (RNA-dependent DNA polymerase)
TRINITY_DN65743_c0_g1	PF05097.11	DUF688	Protein of unknown function (DUF688)
TRINITY_DN65768_c0_g1	PF13306.5	LRR_5	Leucine rich repeats (6 copies)
TRINITY_DN65914_c0_g1	PF01535.19	PPR	PPR repeat
TRINITY_DN65984_c0_g1	PF01535.19	PPR	PPR repeat
TRINITY_DN66081_c0_g1	PF14295.5	PAN_4	PAN domain
TRINITY_DN66172_c0_g1	PF01535.19	PPR	PPR repeat
TRINITY_DN67589_c0_g1	PF01107.17	MP	Viral movement protein (MP)
TRINITY_DN67641_c0_g1	PF13306.5	LRR_5	Leucine rich repeats (6 copies)
TRINITY_DN69056_c0_g1	PF01535.19	PPR	PPR repeat
TRINITY_DN70076_c0_g1	PF12796.6	Ank_2	Ankyrin repeats (3 copies)
TRINITY_DN70631_c0_g1	PF00634.17	BRCA2	BRCA2 repeat
TRINITY_DN70886_c0_g1	PF13178.5	DUF4005	Protein of unknown function (DUF4005)
TRINITY_DN71150_c0_g1	PF13456.5	RVT_3	Reverse transcriptase-like
TRINITY_DN71714_c0_g1	PF03018.13	Dirigent	Dirigent-like protein
TRINITY_DN72023_c0_g1	PF14299.5	PP2	Phloem protein 2
TRINITY_DN72178_c0_g1	PF12056.7	DUF3537	Protein of unknown function (DUF3537)
TRINITY_DN72451_c0_g1	PF14111.5	DUF4283	Domain of unknown function (DUF4283)
TRINITY_DN72465_c0_g1	PF14392.5	zf-CCHC_4	Zinc knuckle
TRINITY_DN72535_c0_g1	PF03514.13	GRAS	GRAS domain family
TRINITY_DN72781_c0_g1	PF13812.5	PPR_3	Pentatricopeptide repeat domain
TRINITY_DN72718_c0_g1	PF00385.23	Chromo	Chromo (CHRromatin Organisation MOdifier) domain
TRINITY_DN73126_c0_g1	PF03107.15	C1_2	C1 domain
TRINITY_DN73418_c0_g1	PF13917.5	zf-CCHC_3	Zinc knuckle
TRINITY_DN73697_c0_g1	PF05659.10	RPW8	Arabidopsis broad-spectrum mildew resistance protein RPW8
TRINITY_DN73632_c1_g1	PF14392.5	zf-CCHC_4	Zinc knuckle
TRINITY_DN74323_c0_g1	PF13976.5	gag_pre-integrs	GAG-pre-integrase domain
TRINITY_DN74364_c0_g1	PF14244.5	Retrotran_gag_3	gag-polypeptide of LTR copia-type
TRINITY_DN74543_c0_g1	PF14111.5	DUF4283	Domain of unknown function (DUF4283)
TRINITY_DN75175_c0_g1	PF03140.14	DUF247	Plant protein of unknown function
TRINITY_DN75192_c0_g1	PF03140.14	DUF247	Plant protein of unknown function
TRINITY_DN75440_c0_g1	PF14111.5	DUF4283	Domain of unknown function (DUF4283)
TRINITY_DN75595_c0_g1	PF05097.11	DUF688	Protein of unknown function (DUF688)
TRINITY_DN75813_c0_g1	PF14111.5	DUF4283	Domain of unknown function (DUF4283)
TRINITY_DN75974_c1_g1	PF12796.6	Ank_2	Ankyrin repeats (3 copies)
TRINITY_DN76206_c0_g1	PF13457.5	SH3_8	SH3-like domain
TRINITY_DN76212_c0_g1	PF03140.14	DUF247	Plant protein of unknown function
TRINITY_DN76262_c0_g1	PF07693.13	KAP_NTPase	KAP family P-loop domain
TRINITY_DN76271_c0_g1	PF01535.19	PPR	PPR repeat
TRINITY_DN76652_c0_g1	PF12799.6	LRR_4	Leucine Rich repeats (2 copies)
TRINITY_DN77033_c0_g1	PF13962.5	PGG	Domain of unknown function
TRINITY_DN77398_c0_g1	PF15697.4	DUF4666	Domain of unknown function (DUF4666)
TRINITY_DN78999_c0_g1	PF00477.16	LEA_5	Small hydrophilic plant seed protein
TRINITY_DN79154_c0_g1	PF13306.5	LRR_5	Leucine rich repeats (6 copies)
TRINITY_DN79608_c0_g1	PF14111.5	DUF4283	Domain of unknown function (DUF4283)
TRINITY_DN79977_c0_g1	PF05678.13	VQ	VQ motif
TRINITY_DN80051_c0_g1	PF12796.6	Ank_2	Ankyrin repeats (3 copies)
TRINITY_DN80100_c0_g1	PF13966.5	zf-RVT	zinc-binding in reverse transcriptase
TRINITY_DN80298_c0_g1	PF13962.5	PGG	Domain of unknown function
TRINITY_DN80604_c0_g1	PF05055.11	DUF677	Protein of unknown function (DUF677)
TRINITY_DN80652_c0_g1	PF14380.5	WAK_assoc	Wall-associated receptor kinase C-terminal
TRINITY_DN80698_c0_g1	PF03763.12	Remorin_C	Remorin, C-terminal region
TRINITY_DN80943_c0_g1	PF13225.5	DUF4033	Domain of unknown function (DUF4033)
TRINITY_DN81204_c0_g1	PF14214.5	Helitron_like_N	Helitron helicase-like domain at N-terminus
TRINITY_DN81310_c0_g1	PF04578.12	DUF594	Protein of unknown function, DUF594
TRINITY_DN82593_c0_g1	PF04937.14	DUF659	Protein of unknown function (DUF 659)
TRINITY_DN84402_c0_g1	PF12056.7	DUF3537	Protein of unknown function (DUF3537)
TRINITY_DN84457_c0_g1	PF08284.10	RVP_2	Retroviral aspartyl protease
TRINITY_DN84599_c0_g1	PF01535.19	PPR	PPR repeat
TRINITY_DN85471_c0_g1	PF13968.5	DUF4220	Domain of unknown function (DUF4220)
TRINITY_DN85466_c0_g1	PF03140.14	DUF247	Plant protein of unknown function
TRINITY_DN86605_c0_g1	PF13456.5	RVT_3	Reverse transcriptase-like
TRINITY_DN86696_c0_g1	PF05678.13	VQ	VQ motif
TRINITY_DN86773_c0_g1	PF14111.5	DUF4283	Domain of unknown function (DUF4283)
TRINITY_DN87237_c0_g1	PF12796.6	Ank_2	Ankyrin repeats (3 copies)
TRINITY_DN87450_c0_g1	PF12231.7	Rif1_N	Rap1-interacting factor 1 N terminal
TRINITY_DN87455_c0_g1	PF14111.5	DUF4283	Domain of unknown function (DUF4283)
TRINITY_DN87719_c0_g1	PF13968.5	DUF4220	Domain of unknown function (DUF4220)
TRINITY_DN87722_c0_g1	PF14111.5	DUF4283	Domain of unknown function (DUF4283)
TRINITY_DN88238_c0_g1	PF05678.13	VQ	VQ motif
TRINITY_DN88388_c0_g1	PF08284.10	RVP_2	Retroviral aspartyl protease
TRINITY_DN88925_c0_g1	PF05659.10	RPW8	Arabidopsis broad-spectrum mildew resistance protein RPW8
TRINITY_DN88974_c0_g1	PF14009.5	DUF4228	Domain of unknown function (DUF4228)
TRINITY_DN89020_c0_g1	PF13178.5	DUF4005	Protein of unknown function (DUF4005)
TRINITY_DN89858_c0_g1	PF08284.10	RVP_2	Retroviral aspartyl protease
TRINITY_DN89998_c0_g1	PF13041.5	PPR_2	PPR repeat family
TRINITY_DN90020_c0_g1	PF14223.5	Retrotran_gag_2	gag-polypeptide of LTR copia-type
TRINITY_DN90100_c0_g1	PF13456.5	RVT_3	Reverse transcriptase-like
TRINITY_DN90443_c0_g1	PF04535.11	DUF588	Domain of unknown function (DUF588)
TRINITY_DN90487_c0_g1	PF14392.5	zf-CCHC_4	Zinc knuckle
TRINITY_DN90779_c0_g1	PF12799.6	LRR_4	Leucine Rich repeats (2 copies)
TRINITY_DN90884_c0_g1	PF03732.16	Retrotrans_gag	Retrotransposon gag protein
TRINITY_DN90974_c0_g1	PF03732.16	Retrotrans_gag	Retrotransposon gag protein
TRINITY_DN91377_c0_g1	PF03732.16	Retrotrans_gag	Retrotransposon gag protein
TRINITY_DN91700_c0_g1	PF13917.5	zf-CCHC_3	Zinc knuckle
TRINITY_DN92063_c0_g1	PF01535.19	PPR	PPR repeat
TRINITY_DN92177_c0_g1	PF01535.19	PPR	PPR repeat
TRINITY_DN92246_c0_g1	PF12854.6	PPR_1	PPR repeat
TRINITY_DN92273_c0_g1	PF07693.13	KAP_NTPase	KAP family P-loop domain
TRINITY_DN92274_c0_g1	PF00634.17	BRCA2	BRCA2 repeat
TRINITY_DN93249_c0_g1	PF03732.16	Retrotrans_gag	Retrotransposon gag protein
TRINITY_DN93545_c0_g1	PF05678.13	VQ	VQ motif
TRINITY_DN93590_c0_g1	PF13962.5	PGG	Domain of unknown function
TRINITY_DN94191_c0_g1	PF01535.19	PPR	PPR repeat
TRINITY_DN95470_c0_g1	PF13768.5	VWA_3	von Willebrand factor type A domain
TRINITY_DN95611_c0_g1	PF03732.16	Retrotrans_gag	Retrotransposon gag protein
TRINITY_DN96250_c0_g1	PF03732.16	Retrotrans_gag	Retrotransposon gag protein
TRINITY_DN96743_c0_g1	PF13962.5	PGG	Domain of unknown function
TRINITY_DN98914_c0_g1	PF12854.6	PPR_1	PPR repeat
TRINITY_DN99059_c0_g1	PF17177.3	PPR_long	Pentacotripeptide-repeat region of PRORP
TRINITY_DN99580_c0_g1	PF12819.6	Malectin_like	Carbohydrate-binding protein of the ER
